# Supplementary material for: Polymer hetero-electrolyte enabled solid-state 2.4-V Zn/Li hybrid batteries
Source: Nat Commun. 2024 May 3;15:3748. doi: 10.1038/s41467-024-47950-w (PMC11068732; doi:10.1038/s41467-024-47950-w)
Supplement: Supplementary file 4 — Source Data [file 41467_2024_47950_MOESM4_ESM.xlsx]

## Sheet: Figure 1b
Capacity	Voltage	Capacity	Voltage
0	1.21776	0	1.45436
0.1	1.28961	0.09	1.5129
0.15	1.41047	0.09	1.53373
0.2	1.50856	0.135	1.57292
0.25	1.59011	0.135	1.61061
0.3	1.66189	0.135	1.64137
0.35	1.72512	0.18	1.67262
0.4	1.77579	0.18	1.69941
0.45	1.82207	0.18	1.72619
0.5	1.8575	0.18	1.75298
0.55	1.88506	0.225	1.7748
0.6	1.90483	0.225	1.79911
0.65	1.91922	0.225	1.83036
0.7	1.92998	0.225	1.84077
0.75	1.93955	0.27	1.87054
0.8	1.94775	0.27	1.88939
0.85	1.95486	0.27	1.90972
0.9	1.96209	0.315	1.9251
0.95	1.9684	0.315	1.94345
1	1.97428	0.315	1.95734
1.05	1.97952	0.315	1.97173
1.1	1.98429	0.36	1.98809
1.15	1.9893	0.36	2.00397
1.2	1.99426	0.36	2.01835
1.25	1.99865	0.405	2.02679
1.3	2.00276	0.405	2.03869
1.35	2.00686	0.405	2.04613
1.4	2.01084	0.45	2.05456
1.45	2.01518	0.45	2.06498
1.5	2.01977	0.45	2.07044
1.55	2.0234	0.45	2.07937
1.6	2.02728	0.495	2.08433
1.65	2.03132	0.495	2.09524
1.7	2.03571	0.495	2.0997
1.75	2.03975	0.54	2.10466
1.8	2.04382	0.54	2.11161
1.85	2.04756	0.54	2.11508
1.9	2.05126	0.54	2.12153
1.95	2.05531	0.585	2.12401
2	2.05853	0.585	2.12996
2.05	2.0625	0.585	2.13542
2.1	2.06661	0.585	2.13839
2.15	2.07129	0.63	2.14633
2.2	2.07526	0.63	2.14881
2.25	2.07951	0.63	2.15575
2.3	2.08326	0.675	2.15724
2.35	2.08709	0.675	2.16319
2.4	2.09141	0.675	2.16617
2.45	2.09598	0.675	2.16865
2.5	2.10107	0.72	2.17559
2.55	2.1058	0.72	2.17609
2.6	2.10976	0.72	2.18204
2.65	2.11351	0.765	2.18502
2.7	2.11806	0.765	2.1875
2.75	2.12344	0.765	2.19444
2.8	2.1289	0.765	2.19643
2.85	2.10059	0.81	2.20288
2.9	1.99182	0.81	2.20387
2.95	2.02435	0.81	2.20982
3	2.04179	0.855	2.2123
3.05	2.04735	0.855	2.21429
3.1	2.05073	0.855	2.22123
3.15	2.05498	0.855	2.22222
3.2	2.05903	0.9	2.22817
3.25	2.06262	0.9	2.22966
3.3	2.06566	0.9	2.23214
3.35	2.07039	0.945	2.23859
3.4	2.07413	0.945	2.23958
3.45	2.0775	0.945	2.24802
3.5	2.08143	0.99	2.25546
3.55	2.08599	0.99	2.25645
3.6	2.08956	0.99	2.25942
3.65	2.09298	0.99	2.26488
3.7	2.09727	1.035	2.26587
3.75	2.10163	1.035	2.27282
3.8	2.10647	1.035	2.2748
3.85	2.11144	1.08	2.27728
3.9	2.11602	1.08	2.28274
3.95	2.11967	1.08	2.28423
4	2.12518	1.125	2.29067
4.05	2.13082	1.125	2.29216
4.1	2.13524	1.125	2.29911
4.15	2.13943	1.125	2.30159
4.2	2.14538	1.17	2.30506
4.25	2.15075	1.17	2.30903
4.3	2.15642	1.17	2.31151
4.35	2.16144	1.17	2.31746
4.4	2.16644	1.215	2.31994
4.45	2.17266	1.215	2.32292
4.5	2.17875	1.215	2.32738
4.55	2.18443	1.26	2.32937
4.6	2.18998	1.26	2.33581
4.65	2.19553	1.26	2.33829
4.7	2.20189	1.305	2.34474
4.75	2.20734	1.305	2.34673
4.8	2.21411	1.305	2.35169
4.85	2.21916	1.305	2.35466
4.9	2.2256	1.35	2.35764
4.95	2.23198	1.35	2.36309
5	2.23791	1.35	2.36508
5.05	2.24292	1.35	2.37103
5.1	2.24851	1.395	2.37252
5.15	2.25523	1.395	2.37599
5.2	2.26127	1.395	2.38046
5.25	2.26703	1.44	2.38294
5.3	2.27232	1.44	2.38889
5.35	2.27716	1.44	2.38988
5.4	2.28305	1.44	2.39732
5.45	2.2889	1.485	2.39931
5.5	2.29401	1.485	2.40278
5.55	2.29924	1.485	2.40675
5.6	2.30488	1.53	2.40873
5.65	2.30908	1.53	2.41468
5.7	2.3134	1.53	2.41667
5.75	2.31746	1.53	2.42014
5.8	2.32174	1.575	2.42361
5.85	2.32598	1.575	2.42609
5.9	2.33056	1.575	2.43204
5.95	2.33532	1.575	2.43353
6	2.33942	1.62	2.43998
6.05	2.34307	1.62	2.44147
6.1	2.34682	1.62	2.44544
6.15	2.3516	1.665	2.44891
6.2	2.35602	1.665	2.45139
6.25	2.36021	1.665	2.45635
6.3	2.36446	1.665	2.45734
6.35	2.36783	1.71	2.4623
6.4	2.37108	1.71	2.46478
6.45	2.37355	1.71	2.46677
6.5	2.3764	1.755	2.47173
6.55	2.38085	1.755	2.47272
6.6	2.38402	1.755	2.48016
6.65	2.38757	1.755	2.48115
6.7	2.39038	1.8	2.48512
6.75	2.39245	1.8	2.48809
6.8	2.39492	1.8	2.48958
6.85	2.3989	1.845	2.49504
6.9	2.40215	1.845	2.49554
6.95	2.40463	1.845	2.5
7	2.40702	1.89	2.50248
7.05	2.40902	1.89	2.50397
7.1	2.41116	1.89	2.50942
7.15	2.41477	1.89	2.51042
7.2	2.41761	1.935	2.51637
7.25	2.4205	1.935	2.51687
7.3	2.42225	1.935	2.52232
7.35	2.42397	1.935	2.52381
7.4	2.42614	1.98	2.52579
7.45	2.42943	1.98	2.53026
7.5	2.432	1.98	2.53125
7.55	2.43389	2.025	2.53571
7.6	2.43581	2.025	2.5377
7.65	2.43709	2.025	2.53968
7.7	2.43948	2.025	2.54365
7.75	2.44228	2.07	2.54415
7.8	2.44444	2.07	2.5496
7.85	2.44638	2.07	2.55059
7.9	2.44891	2.115	2.55208
7.95	2.45093	2.115	2.55605
8	2.45256	2.115	2.55804
8.05	2.45382	2.115	2.5625
8.1	2.45532	2.16	2.563
8.15	2.4568	2.16	2.56399
8.2	2.45856	2.16	2.56895
8.25	2.4604	2.16	2.57044
8.3	2.4626	2.205	2.57441
8.35	2.46474	2.205	2.5754
8.4	2.46672	2.205	2.57986
8.45	2.46809	2.25	2.58085
8.5	2.46956	2.25	2.58234
8.55	2.47102	2.25	2.58581
8.6	2.47178	2.295	2.58829
8.65	2.47367	2.295	2.59077
8.7	2.47587	2.295	2.59226
8.75	2.47795	2.295	2.59673
8.8	2.47958	2.34	2.59722
8.85	2.48007	2.34	2.5997
8.9	2.48223	2.34	2.60268
8.95	2.48399	2.34	2.60317
9	2.48533	2.385	2.60665
9.05	2.48582	2.385	2.60813
9.1	2.4876	2.385	2.61062
9.15	2.48909	2.43	2.6126
9.2	2.49053	2.43	2.61309
9.25	2.49132	2.43	2.61657
9.3	2.49239	2.475	2.61806
9.35	2.49427	2.475	2.62153
9.4	2.49558	2.475	2.62302
9.45	2.49707	2.475	2.625
9.5	2.49779	2.52	2.62748
9.55	2.49874	2.52	2.62798
9.6	2.50068	2.52	2.63145
9.65	2.50162	2.52	2.63244
9.7	2.50273	2.565	2.6374
9.75	2.50402	2.61	2.64087
9.8	2.50413	2.61	2.64187
9.85	2.50618	2.61	2.64434
9.9	2.50753	2.61	2.64534
9.95	2.50888	2.655	2.64732
10	2.50955	2.655	2.64931
10.05	2.51047	2.655	2.6498
10.1	2.51232	2.655	2.65327
10.15	2.51348	2.7	2.65427
10.2	2.51447	2.7	2.65625
10.25	2.5147	2.7	2.65823
10.3	2.5162	2.745	2.65873
10.35	2.51754	2.745	2.66071
10.4	2.51844	2.745	2.6622
10.45	2.51844	2.745	2.66468
10.5	2.51984	2.79	2.66567
10.55	2.52116	2.79	2.66865
10.6	2.52242	2.79	2.66915
10.65	2.5236	2.835	2.67014
10.7	2.52476	2.835	2.67212
10.75	2.52516	2.835	2.67312
10.8	2.52545	2.88	2.6751
10.85	2.52683	2.88	2.67659
10.9	2.52814	2.88	2.67708
10.95	2.52931	2.88	2.67907
11	2.53003	2.925	2.68006
11.05	2.53121	2.925	2.68254
11.1	2.53152	2.925	2.68403
11.15	2.53179	2.925	2.68601
11.2	2.53238	2.97	2.687
11.25	2.53368	2.97	2.6875
11.3	2.53499	2.97	2.68948
11.35	2.53683	3.015	2.69048
11.4	2.53801	3.015	2.69196
11.45	2.53881	3.015	2.69296
11.5	2.53955	3.015	2.69345
11.55	2.54043	3.06	2.69544
11.6	2.54104	3.06	2.69643
11.65	2.54204	3.06	2.69841
11.7	2.54299	3.105	2.69941
11.75	2.54347	3.105	2.70139
11.8	2.54444	3.105	2.70238
11.85	2.54523	3.105	2.70288
11.9	2.54609	3.15	2.70437
11.95	2.54676	3.15	2.70486
12	2.547	3.15	2.70684
12.05	2.54712	3.15	2.70734
12.1	2.54807	3.195	2.70883
12.15	2.54927	3.195	2.70982
12.2	2.55055	3.195	2.71032
12.25	2.55127	3.24	2.7128
12.3	2.55204	3.24	2.71379
12.35	2.55303	3.24	2.71478
12.4	2.55361	3.285	2.71627
12.45	2.55357	3.285	2.71875
12.5	2.55419	3.33	2.72123
12.55	2.55569	3.33	2.72173
12.6	2.55699	3.33	2.72222
12.65	2.55772	3.33	2.72371
12.7	2.55804	3.375	2.72421
12.75	2.55781	3.375	2.72569
12.8	2.55903	3.375	2.72619
12.85	2.56027	3.42	2.72718
12.9	2.56122	3.42	2.72867
12.95	2.56146	3.42	2.72917
13	2.56141	3.465	2.73115
13.05	2.56271	3.465	2.73165
13.1	2.56376	3.465	2.73313
13.15	2.56481	3.465	2.73363
13.2	2.56584	3.51	2.73512
13.25	2.56568	3.51	2.73562
13.3	2.56561	3.51	2.73661
13.35	2.5671	3.555	2.7376
13.4	2.56829	3.555	2.73809
13.45	2.56944	3.555	2.73909
13.5	2.56932	3.555	2.74058
13.55	2.56908	3.6	2.74107
13.6	2.57052	3.6	2.74306
13.65	2.57179	3.6	2.74454
13.7	2.57233	3.645	2.74504
13.75	2.57292	3.645	2.74603
13.8	2.57269	3.645	2.74702
13.85	2.57373	3.69	2.74702
13.9	2.5749	3.69	2.74901
13.95	2.57577	3.69	2.7505
14	2.57634	3.735	2.75099
14.05	2.57666	3.735	2.75149
14.1	2.57626	3.735	2.75248
14.15	2.57743	3.735	2.75298
14.2	2.57882	3.78	2.75397
14.25	2.57928	3.825	2.75694
14.3	2.5799	3.825	2.75744
14.35	2.58011	3.825	2.75893
14.4	2.58013	3.87	2.75893
14.45	2.5809	3.87	2.76042
14.5	2.58218	3.87	2.76091
14.55	2.58293	3.915	2.7624
14.6	2.58378	3.915	2.7629
14.65	2.58358	3.915	2.76389
14.7	2.58351	3.915	2.76438
14.75	2.58464	3.96	2.76587
14.8	2.5859	3.96	2.76637
14.85	2.58656	4.005	2.76736
14.9	2.58712	4.005	2.76786
14.95	2.58757	4.005	2.76984
15	2.58743	4.05	2.76984
15.05	2.5878	4.05	2.77034
15.1	2.58861	4.05	2.77083
15.15	2.59003	4.05	2.77133
15.2	2.59061	4.095	2.77282
15.25	2.59122	4.095	2.77331
15.3	2.5921	4.095	2.77431
15.35	2.59213	4.14	2.7748
15.4	2.59231	4.14	2.77579
15.45	2.59263	4.14	2.77629
15.5	2.59285	4.14	2.77728
15.55	2.59379	4.185	2.77778
15.6	2.59524	4.185	2.77827
15.65	2.59602	4.185	2.77877
15.7	2.59658	4.23	2.77927
15.75	2.5971	4.23	2.78026
15.8	2.5979	4.23	2.78075
15.85	2.5983	4.275	2.78175
15.9	2.59903	4.275	2.78224
15.95	2.5995	4.275	2.78323
16	2.60002	4.32	2.78373
16.05	2.60047	4.32	2.78472
16.1	2.60119	4.32	2.78571
16.15	2.60173	4.365	2.78621
16.2	2.60231	4.365	2.78671
16.25	2.60259	4.365	2.7872
16.3	2.60305	4.41	2.7877
16.35	2.60317	4.41	2.78869
16.4	2.60334	4.455	2.78919
16.45	2.60376	4.455	2.79067
16.5	2.6043	4.455	2.79117
16.55	2.60437	4.5	2.79167
16.6	2.6048	4.5	2.79316
16.65	2.60502	4.545	2.79316
16.7	2.6057	4.545	2.79365
16.75	2.60615	4.545	2.79464
16.8	2.60642	4.545	2.79514
16.85	2.60698	4.59	2.79563
16.9	2.60746	4.59	2.79663
16.95	2.60813	4.635	2.79712
17	2.60886	4.635	2.79812
17.05	2.60908	4.68	2.7996
17.1	2.61024	4.68	2.8001
17.15	2.61049	--	--
17.2	2.61116	0	1.90079
17.25	2.61181	0.09	1.90079
17.3	2.61233	0.09	1.87698
17.35	2.613	0.09	1.83284
17.4	2.6135	0.09	1.8001
17.45	2.61403	0.135	1.76885
17.5	2.61429	0.135	1.74256
17.55	2.61476	0.135	1.72123
17.6	2.61476	0.135	1.69891
17.65	2.61481	0.18	1.6746
17.7	2.61458	0.18	1.66518
17.75	2.61574	0.18	1.64583
17.8	2.61662	0.225	1.63343
17.85	2.61729	0.225	1.62302
17.9	2.61785	0.225	1.61458
17.95	2.61738	0.27	1.60417
18	2.61843	0.27	1.59673
18.05	2.619	0.27	1.5878
18.1	2.61971	0.27	1.58184
18.15	2.61914	0.315	1.57044
18.2	2.62004	0.315	1.56746
18.25	2.6207	0.315	1.56002
18.3	2.62108	0.315	1.55258
18.35	2.62094	0.36	1.54762
18.4	2.62099	0.36	1.54018
18.45	2.62186	0.36	1.53571
18.5	2.62284	0.405	1.53175
18.55	2.62391	0.405	1.5248
18.6	2.62342	0.405	1.52034
18.65	2.62392	0.405	1.5129
18.7	2.62508	0.45	1.50893
18.75	2.62541	0.45	1.5
18.8	2.62563	0.45	1.49851
18.85	2.62537	0.495	1.49206
18.9	2.62604	0.495	1.48561
18.95	2.62694	0.495	1.48214
19	2.6273	0.495	1.4752
19.05	2.62731	0.54	1.47123
19.1	2.62721	0.54	1.46726
19.15	2.62802	0.54	1.46032
19.2	2.6287	0.585	1.45536
19.25	2.62942	0.585	1.44891
19.3	2.62888	0.585	1.44494
19.35	2.62933	0.63	1.44097
19.4	2.63036	0.63	1.43651
19.45	2.6305	0.63	1.43056
19.5	2.63066	0.675	1.42609
19.55	2.63041	0.675	1.42311
19.6	2.63124	0.675	1.41816
19.65	2.63203	0.675	1.41319
19.7	2.63262	0.72	1.41022
19.75	2.63273	0.72	1.40724
19.8	2.63232	0.72	1.40179
19.85	2.63339	0.72	1.3998
19.9	2.63424	0.765	1.39484
19.95	2.63438	0.765	1.39137
20	2.63397	0.765	1.38591
20.05	2.6342	0.81	1.38294
20.1	2.63501	0.81	1.38046
20.15	2.63583	0.81	1.375
20.2	2.63614	0.81	1.37302
20.25	2.63623	0.855	1.36855
20.3	2.63596	0.855	1.36607
20.35	2.63662	0.855	1.36309
20.4	2.63758	0.9	1.35814
20.45	2.63799	0.9	1.35615
20.5	2.63871	0.9	1.35218
20.55	2.63823	0.9	1.3502
20.6	2.63785	0.945	1.34425
20.65	2.63864	0.945	1.34177
20.7	2.63938	0.945	1.33879
20.75	2.64017	0.99	1.33433
20.8	2.64015	0.99	1.33234
20.85	2.64067	0.99	1.32788
20.9	2.64056	0.99	1.32589
20.95	2.64046	1.035	1.32341
21	2.64096	1.035	1.31895
21.05	2.64209	1.035	1.31696
21.1	2.64272	1.08	1.3125
21.15	2.64286	1.08	1.31002
21.2	2.64322	1.08	1.30754
21.25	2.64308	1.08	1.30308
21.3	2.64263	1.125	1.30109
21.35	2.64302	1.125	1.29663
21.4	2.64349	1.125	1.29415
21.45	2.64393	1.125	1.29216
21.5	2.64471	1.17	1.2877
21.55	2.64509	1.17	1.28621
21.6	2.64583	1.17	1.27927
21.65	2.64601	1.215	1.27778
21.7	2.64645	1.215	1.27331
21.75	2.64696	1.215	1.27133
21.8	2.64723	1.26	1.26885
21.85	2.64716	1.26	1.26439
21.9	2.64711	1.26	1.2624
21.95	2.64678	1.26	1.25794
22	2.64666	1.305	1.25496
22.05	2.64741	1.305	1.25347
22.1	2.64769	1.305	1.24802
22.15	2.64794	1.305	1.24504
22.2	2.64863	1.35	1.24157
22.25	2.64908	1.35	1.23958
22.3	2.64947	1.35	1.23462
22.35	2.64988	1.395	1.23314
22.4	2.65026	1.395	1.22966
22.45	2.65025	1.395	1.22619
22.5	2.65025	1.44	1.22421
22.55	2.65059	1.44	1.21825
22.6	2.65088	1.44	1.21726
22.65	2.65096	1.44	1.21329
22.7	2.65088	1.485	1.20982
22.75	2.65188	1.485	1.20585
22.8	2.65291	1.485	1.20189
22.85	2.65402	1.485	1.1999
22.9	2.65449	1.53	1.19544
22.95	2.65481	1.53	1.19345
23	2.6553	1.53	1.18899
23.05	2.65551	1.575	1.18552
23.1	2.65497	1.575	1.18403
23.15	2.65454	1.575	1.17857
23.2	2.65513	1.62	1.17708
23.25	2.65616	1.62	1.17311
23.3	2.65679	1.62	1.16915
23.35	2.6572	1.62	1.16419
23.4	2.65683	1.665	1.16171
23.45	2.65657	1.665	1.15823
23.5	2.6577	1.665	1.15377
23.55	2.65832	1.665	1.15228
23.6	2.65868	1.71	1.14732
23.65	2.65855	1.71	1.14484
23.7	2.65823	1.71	1.14186
23.75	2.65796	1.71	1.13691
23.8	2.65923	1.755	1.13492
23.85	2.65941	1.755	1.12946
23.9	2.65999	1.755	1.12599
23.95	2.65935	1.8	1.1245
24	2.65941	1.8	1.11855
24.05	2.66034	1.8	1.11558
24.1	2.66103	1.8	1.10962
24.15	2.66133	1.845	1.10863
24.2	2.66176	1.845	1.10268
24.25	2.66171	1.845	1.1002
24.3	2.6608	1.89	1.09673
24.35	2.66089	1.89	1.09177
24.4	2.66126	1.89	1.08978
24.45	2.66225	1.89	1.08433
24.5	2.6627	1.935	1.08036
24.55	2.66301	1.935	1.07441
24.6	2.66336	1.935	1.07193
24.65	2.66347	1.98	1.06796
24.7	2.66406	1.98	1.06349
24.75	2.66383	1.98	1.06101
24.8	2.66432	1.98	1.05506
24.85	2.66456	2.025	1.05357
24.9	2.665	2.025	1.04762
24.95	2.66518	2.025	1.04365
25	2.6651	2.07	1.04117
25.05	2.6653	2.07	1.03472
25.1	2.66568	2.07	1.03274
25.15	2.66567	2.07	1.02778
25.2	2.66514	2.115	1.02331
25.25	2.66551	2.115	1.02083
25.3	2.66642	2.115	1.01389
25.35	2.66653	2.115	1.01191
25.4	2.66671	2.16	1.00694
25.45	2.66605	2.16	1.00248
25.5	2.66683	2.16	0.99603
25.55	2.66734	2.205	0.99107
25.6	2.66739
25.65	2.66679
25.7	2.66704
25.75	2.66766
25.8	2.66807
25.85	2.66748
25.9	2.6682
25.95	2.66865
26	2.6684
26.05	2.66806
26.1	2.66888
26.15	2.66885
26.2	2.6689
26.25	2.66879
26.3	2.66924
26.35	2.66997
26.4	2.66973
26.45	2.66946
26.5	2.67036
26.55	2.67026
26.6	2.66991
26.65	2.67022
26.7	2.67073
26.75	2.67073
26.8	2.67022
26.85	2.67047
26.9	2.67113
26.95	2.67134
27	2.67077
27.05	2.67143
27.1	2.67183
27.15	2.67172
27.2	2.67121
27.25	2.67121
27.3	2.6719
27.35	2.67199
27.4	2.6715
27.45	2.67109
27.5	2.67185
27.55	2.67245
27.6	2.67254
27.65	2.67194
27.7	2.67254
27.75	2.67257
27.8	2.67266
27.85	2.672
27.9	2.67223
27.95	2.67291
28	2.6728
28.05	2.67275
28.1	2.67254
28.15	2.67348
28.2	2.67384
28.25	2.67357
28.3	2.67284
28.35	2.67353
28.4	2.67375
28.45	2.67375
28.5	2.67316
28.55	2.67357
28.6	2.67402
28.65	2.67419
28.7	2.6737
28.75	2.67401
28.8	2.67448
28.85	2.67469
28.9	2.67397
28.95	2.6734
29	2.67316
29.05	2.67242
29.1	2.67176
29.15	2.67121
29.2	2.67171
29.25	2.67194
29.3	2.67226
29.35	2.67154
29.4	2.67142
29.45	2.67216
29.5	2.67194
29.55	2.67203
29.6	2.67138
29.65	2.67185
29.7	2.67203
29.75	2.67203
29.8	2.67121
29.85	2.67196
29.9	2.67212
29.95	2.67237
30	2.67172
30.05	2.67203
30.1	2.6725
30.15	2.67233
30.2	2.67136
30.25	2.67175
30.3	2.67221
30.35	2.67233
30.4	2.67221
30.45	2.67154
30.5	2.6724
30.55	2.67275
30.6	2.6727
30.65	2.67154
30.7	2.67229
30.75	2.67258
30.8	2.67239
30.85	2.67181
30.9	2.67223
30.95	2.67274
31	2.67289
31.05	2.67239
31.1	2.67192
31.15	2.67262
31.2	2.67307
31.25	2.67307
31.3	2.6725
31.35	2.67235
31.4	2.67278
31.45	2.67302
31.5	2.67298
31.55	2.67208
31.6	2.67266
31.65	2.67298
31.7	2.67343
31.75	2.67328
31.8	2.67237
31.85	2.67283
31.9	2.67325
31.95	2.67324
32	2.67267
32.05	2.67244
32.1	2.67307
32.15	2.67353
32.2	2.67357
32.25	2.6734
32.3	2.67278
32.35	2.67379
32.4	2.67375
32.45	2.67361
32.5	2.67293
32.55	2.67334
32.6	2.67378
32.65	2.67402
32.7	2.67348
32.75	2.67307
32.8	2.67352
32.85	2.67416
32.9	2.67427
32.95	2.67352
33	2.67375
33.05	2.67431
33.1	2.67424
33.15	2.67398
33.2	2.67365
33.25	2.67394
33.3	2.6742
33.35	2.67423
33.4	2.6737
33.45	2.67398
33.5	2.67456
33.55	2.67477
33.6	2.67433
33.65	2.67402
33.7	2.67433
33.75	2.6746
33.8	2.67465
33.85	2.67407
33.9	2.67438
33.95	2.67473
34	2.67497
34.05	2.67501
34.1	2.67442
34.15	2.67506
34.2	2.67522
34.25	2.67519
34.3	2.67465
34.35	2.67502
34.4	2.67539
34.45	2.6756
34.5	2.67539
34.55	2.67496
34.6	2.6753
34.65	2.67582
34.7	2.67623
34.75	2.67539
34.8	2.67519
34.85	2.67597
34.9	2.67568
34.95	2.6756
35	2.67522
35.05	2.67588
35.1	2.67623
35.15	2.67634
35.2	2.676
35.25	2.67569
35.3	2.67684
35.35	2.67675
35.4	2.67655
35.45	2.67579
35.5	2.67623
35.55	2.67704
35.6	2.67677
35.65	2.67704
35.7	2.67663
35.75	2.67614
35.8	2.67634
35.85	2.67729
35.9	2.67749
35.95	2.67754
36	2.67753
36.05	2.67684
36.1	2.67671
36.15	2.67712
36.2	2.67776
36.25	2.67762
36.3	2.67778
36.35	2.67816
36.4	2.67807
36.45	2.67729
36.5	2.67783
36.55	2.67866
36.6	2.67832
36.65	2.67862
36.7	2.67824
36.75	2.67776
36.8	2.67812
36.85	2.6787
36.9	2.67875
36.95	2.67898
37	2.67844
37.05	2.67886
37.1	2.67943
37.15	2.67943
37.2	2.67892
37.25	2.67862
37.3	2.67936
37.35	2.67965
37.4	2.6797
37.45	2.6794
37.5	2.67898
37.55	2.67983
37.6	2.68028
37.65	2.68068
37.7	2.67988
37.75	2.67998
37.8	2.68041
37.85	2.68092
37.9	2.68097
37.95	2.68087
38	2.68006
38.05	2.68083
38.1	2.68146
38.15	2.68141
38.2	2.68142
38.25	2.6806
38.3	2.68118
38.35	2.6818
38.4	2.68159
38.45	2.68177
38.5	2.6818
38.55	2.68126
38.6	2.68142
38.65	2.682
38.7	2.68265
38.75	2.68299
38.8	2.68324
38.85	2.68335
38.9	2.6838
38.95	2.68374
39	2.68389
39.05	2.68382
39.1	2.68371
39.15	2.68432
39.2	2.6844
39.25	2.68442
39.3	2.68452
39.35	2.68477
39.4	2.68466
39.45	2.68432
39.5	2.6838
39.55	2.68467
39.6	2.68529
39.65	2.68552
39.7	2.68493
39.75	2.68419
39.8	2.68502
39.85	2.68579
39.9	2.68597
39.95	2.68597
40	2.68556
40.05	2.68534
40.1	2.68597
40.15	2.68651
40.2	2.68667
40.25	2.68725
40.3	2.6866
40.35	2.68628
40.4	2.68589
40.45	2.6871
40.5	2.68732
40.55	2.68736
40.6	2.68746
40.65	2.68696
40.7	2.6868
40.75	2.68773
40.8	2.68804
40.85	2.68829
40.9	2.68779
40.95	2.68736
41	2.68723
41.05	2.68804
41.1	2.68903
41.15	2.68912
41.2	2.68912
41.25	2.68899
41.3	2.68869
41.35	2.68829
41.4	2.68827
41.45	2.688
41.5	2.68795
41.55	2.68804
41.6	2.68837
41.65	2.68854
41.7	2.68886
41.75	2.68903
41.8	2.68973
41.85	2.69021
41.9	2.69064
41.95	2.69052
42	2.6906
42.05	2.69052
42.1	2.69006
42.15	2.69058
42.2	2.69106
42.25	2.6913
42.3	2.69169
42.35	2.69118
42.4	2.69138
42.45	2.69205
42.5	2.69238
42.55	2.69217
42.6	2.69165
42.65	2.69163
42.7	2.69238
42.75	2.69278
42.8	2.69291
42.85	2.69308
42.9	2.69264
42.95	2.69241
43	2.69337
43.05	2.6939
43.1	2.69399
43.15	2.69382
43.2	2.69314
43.25	2.69366
43.3	2.69413
43.35	2.69457
43.4	2.69458
43.45	2.69476
43.5	2.6944
43.55	2.69413
43.6	2.69458
43.65	2.6956
43.7	2.69557
43.75	2.69571
43.8	2.69552
43.85	2.69478
43.9	2.69534
43.95	2.69611
44	2.69616
44.05	2.69638
44.1	2.69688
44.15	2.69692
44.2	2.69655
44.25	2.69593
44.3	2.69604
44.35	2.6962
44.4	2.69672
44.45	2.69706
44.5	2.69737
44.55	2.6968
44.6	2.69697
44.65	2.69724
44.7	2.69746
44.75	2.69804
44.8	2.69855
44.85	2.69868
44.9	2.69895
44.95	2.69866
45	2.69864
45.05	2.69883
45.1	2.69882
45.15	2.6987
45.2	2.6985
45.25	2.69855
45.3	2.69891
45.35	2.69883
45.4	2.69946
45.45	2.69978
45.5	2.6999
45.55	2.70013
45.6	2.70077
45.65	2.70089
45.7	2.70106
45.75	2.70094
45.8	2.70103
45.85	2.70131
45.9	2.70152
45.95	2.70151
46	2.70139
46.05	2.70064
46.1	2.70112
46.15	2.7016
46.2	2.70222
46.25	2.70259
46.3	2.70258
46.35	2.70284
46.4	2.70229
46.45	2.70211
46.5	2.70292
46.55	2.70354
46.6	2.70364
46.65	2.70328
46.7	2.70321
46.75	2.70399
46.8	2.70441
46.85	2.70437
46.9	2.70328
46.95	2.70403
47	2.70445
47.05	2.70486
47.1	2.70523
47.15	2.70427
47.2	2.70464
47.25	2.70567
47.3	2.70569
47.35	2.70569
47.4	2.70499
47.45	2.70554
47.5	2.70599
47.55	2.70623
47.6	2.70594
47.65	2.70577
47.7	2.70648
47.75	2.70666
47.8	2.70705
47.85	2.70643
47.9	2.7068
47.95	2.70726
48	2.7074
48.05	2.70746
48.1	2.70671
48.15	2.70722
48.2	2.70751
48.25	2.70797
48.3	2.70838
48.35	2.70771
48.4	2.70796
48.45	2.70869
48.5	2.70883
48.55	2.70895
48.6	2.70817
48.65	2.70878
48.7	2.7091
48.75	2.70937
48.8	2.7091
48.85	2.70874
48.9	2.70942
48.95	2.71011
49	2.71009
49.05	2.70933
49.1	2.71061
49.15	2.71073
49.2	2.71072
49.25	2.71023
49.3	2.71054
49.35	2.71143
49.4	2.71153
49.45	2.71162
49.5	2.71102
49.55	2.71135
49.6	2.71248
49.65	2.71248
49.7	2.71296
49.75	2.71166
49.8	2.71244
49.85	2.71289
49.9	2.71298
49.95	2.71296
50	2.7123
50.05	2.7128
50.1	2.71338
50.15	2.71379
50.2	2.71397
50.25	2.71317
50.3	2.71379
50.35	2.71433
50.4	2.71438
50.45	2.71429
50.5	2.71362
50.55	2.71424
50.6	2.71492
50.65	2.71484
50.7	2.71548
50.75	2.71501
50.8	2.71465
50.85	2.71528
50.9	2.71595
50.95	2.71586
51	2.7161
51.05	2.71644
51.1	2.716
51.15	2.7155
51.2	2.71524
51.25	2.71568
51.3	2.71572
51.35	2.71615
51.4	2.71685
51.45	2.71749
51.5	2.7178
51.55	2.71771
51.6	2.71798
51.65	2.7183
51.7	2.71816
51.75	2.71813
51.8	2.71816
51.85	2.71843
51.9	2.71838
51.95	2.71834
52	2.71784
52.05	2.71776
52.1	2.71801
52.15	2.71864
52.2	2.7192
52.25	2.71941
52.3	2.71997
52.35	2.71982
52.4	2.7189
52.45	2.71896
52.5	2.7197
52.55	2.72033
52.6	2.72082
52.65	2.72096
52.7	2.7209
52.75	2.72033
52.8	2.71949
52.85	2.72044
52.9	2.72128
52.95	2.72155
53	2.72132
53.05	2.72146
53.1	2.72102
53.15	2.72073
53.2	2.72118
53.25	2.72191
53.3	2.72218
53.35	2.72226
53.4	2.72263
53.45	2.72272
53.5	2.72191
53.55	2.72173
53.6	2.72135
53.65	2.722
53.7	2.72282
53.75	2.72308
53.8	2.72361
53.85	2.72388
53.9	2.72362
53.95	2.72308
54	2.72255
54.05	2.7228
54.1	2.72376
54.15	2.72434
54.2	2.72441
54.25	2.72443
54.3	2.72475
54.35	2.72461
54.4	2.72404
54.45	2.72362
54.5	2.72457
54.55	2.72488
54.6	2.7253
54.65	2.72574
54.7	2.72524
54.75	2.72479
54.8	2.72488
54.85	2.7256
54.9	2.72615
54.95	2.72624
55	2.72633
55.05	2.72578
55.1	2.72569
55.15	2.72642
55.2	2.72696
55.25	2.72714
55.3	2.72754
55.35	2.72655
55.4	2.72652
55.45	2.72658
55.5	2.72768
55.55	2.72798
55.6	2.72855
55.65	2.72854
55.7	2.72827
55.75	2.72772
55.8	2.72714
55.85	2.72813
55.9	2.72851
55.95	2.72888
56	2.72944
56.05	2.7289
56.1	2.7283
56.15	2.72872
56.2	2.72966
56.25	2.72983
56.3	2.73016
56.35	2.72966
56.4	2.72863
56.45	2.72958
56.5	2.73034
56.55	2.73052
56.6	2.73094
56.65	2.73038
56.7	2.72998
56.75	2.73024
56.8	2.73099
56.85	2.7316
56.9	2.73174
56.95	2.73206
57	2.7321
57.05	2.73223
57.1	2.73243
57.15	2.7325
57.2	2.73234
57.25	2.73241
57.3	2.73246
57.35	2.73295
57.4	2.73313
57.45	2.73322
57.5	2.73354
57.55	2.73304
57.6	2.7326
57.65	2.73359
57.7	2.73367
57.75	2.73377
57.8	2.73304
57.85	2.73348
57.9	2.73422
57.95	2.73433
58	2.73381
58.05	2.73435
58.1	2.73471
58.15	2.73489
58.2	2.73494
58.25	2.73444
58.3	2.73483
58.35	2.73512
58.4	2.73512
58.45	2.73462
58.5	2.73507
58.55	2.7358
58.6	2.73578
58.65	2.73512
58.7	2.7362
58.75	2.7364
58.8	2.73634
58.85	2.73586
58.9	2.73643
58.95	2.73688
59	2.73674
59.05	2.7362
59.1	2.73701
59.15	2.73715
59.2	2.73755
59.25	2.73723
59.3	2.73723
59.35	2.73791
59.4	2.73805
59.45	2.73772
59.5	2.73697
59.55	2.73805
59.6	2.73805
59.65	2.73814
59.7	2.7376
59.75	2.73755
59.8	2.7385
59.85	2.73886
59.9	2.73814
59.95	2.73669
60	2.73661
60.05	2.73599
60.1	2.73557
60.15	2.73467
60.2	2.73495
60.25	2.73539
60.3	2.73552
60.35	2.73508
60.4	2.73462
60.45	2.73508
60.5	2.73548
60.55	2.73543
60.6	2.73479
60.65	2.73552
60.7	2.73528
60.75	2.73512
60.8	2.73462
60.85	2.73521
60.9	2.73543
60.95	2.73537
61	2.73458
61.05	2.7348
61.1	2.73549
61.15	2.73571
61.2	2.73543
61.25	2.73489
61.3	2.73553
61.35	2.73534
61.4	2.73512
61.45	2.73491
61.5	2.73584
61.55	2.7357
61.6	2.73523
61.65	2.73471
61.7	2.73525
61.75	2.73584
61.8	2.73607
61.85	2.73543
61.9	2.73537
61.95	2.73582
62	2.73581
62.05	2.73495
62.1	2.73578
62.15	2.73598
62.2	2.73575
62.25	2.7353
62.3	2.73561
62.35	2.73631
62.4	2.73632
62.45	2.73556
62.5	2.73598
62.55	2.73616
62.6	2.73619
62.65	2.73548
62.7	2.73634
62.75	2.73648
62.8	2.73611
62.85	2.7357
62.9	2.73647
62.95	2.73688
63	2.73644
63.05	2.73607
63.1	2.73683
63.15	2.7369
63.2	2.73629
63.25	2.73632
63.3	2.7367
63.35	2.73683
63.4	2.73638
63.45	2.73624
63.5	2.737
63.55	2.73727
63.6	2.73674
63.65	2.73647
63.7	2.73735
63.75	2.73714
63.8	2.73679
63.85	2.7367
63.9	2.73739
63.95	2.73755
64	2.7371
64.05	2.73648
64.1	2.73715
64.15	2.73755
64.2	2.7376
64.25	2.73676
64.3	2.73778
64.35	2.73769
64.4	2.73764
64.45	2.73715
64.5	2.73728
64.55	2.73789
64.6	2.73773
64.65	2.73728
64.7	2.73749
64.75	2.73746
64.8	2.7381
64.85	2.73837
64.9	2.73754
64.95	2.73751
65	2.73822
65.05	2.73823
65.1	2.73826
65.15	2.7376
65.2	2.73819
65.25	2.73841
65.3	2.73834
65.35	2.73801
65.4	2.73805
65.45	2.73863
65.5	2.739
65.55	2.73828
65.6	2.738
65.65	2.73872
65.7	2.73859
65.75	2.73809
65.8	2.73837
65.85	2.73895
65.9	2.73888
65.95	2.73841
66	2.73867
66.05	2.73927
66.1	2.73949
66.15	2.73896
66.2	2.73913
66.25	2.73949
66.3	2.73929
66.35	2.73877
66.4	2.73922
66.45	2.7395
66.5	2.73945
66.55	2.73904
66.6	2.73913
66.65	2.7399
66.7	2.7398
66.75	2.7388
66.8	2.74003
66.85	2.73954
66.9	2.73954
66.95	2.73895
67	2.73999
67.05	2.74017
67.1	2.73976
67.15	2.73918
67.2	2.73975
67.25	2.74037
67.3	2.73981
67.35	2.73985
67.4	2.74082
67.45	2.74053
67.5	2.73963
67.55	2.74062
67.6	2.74067
67.65	2.74044
67.7	2.73979
67.75	2.74062
67.8	2.74103
67.85	2.74116
67.9	2.74029
67.95	2.74147
68	2.74173
68.05	2.74103
68.1	2.74112
68.15	2.74161
68.2	2.74157
68.25	2.7408
68.3	2.74085
68.35	2.74161
68.4	2.74179
68.45	2.74142
68.5	2.74134
68.55	2.74175
68.6	2.74197
68.65	2.74182
68.7	2.74179
68.75	2.74224
68.8	2.74215
68.85	2.74153
68.9	2.74161
68.95	2.74229
69	2.74252
69.05	2.74238
69.1	2.74157
69.15	2.74256
69.2	2.74281
69.25	2.7426
69.3	2.74202
69.35	2.74286
69.4	2.74286
69.45	2.74277
69.5	2.74233
69.55	2.74264
69.6	2.74311
69.65	2.74326
69.7	2.74274
69.75	2.74265
69.8	2.74351
69.85	2.7437
69.9	2.74391
69.95	2.74301
70	2.74355
70.05	2.74387
70.1	2.74368
70.15	2.74342
70.2	2.74311
70.25	2.7438
70.3	2.74427
70.35	2.74445
70.4	2.74359
70.45	2.74409
70.5	2.74468
70.55	2.74467
70.6	2.744
70.65	2.74405
70.7	2.74471
70.75	2.74472
70.8	2.74481
70.85	2.74434
70.9	2.74463
70.95	2.74516
71	2.74554
71.05	2.74549
71.1	2.74479
71.15	2.74554
71.2	2.74563
71.25	2.74585
71.3	2.74525
71.35	2.74522
71.4	2.74608
71.45	2.74581
71.5	2.74591
71.55	2.74634
71.6	2.74549
71.65	2.74545
71.7	2.7459
71.75	2.74684
71.8	2.74633
71.85	2.74666
71.9	2.74675
71.95	2.74657
72	2.74662
72.05	2.74693
72.1	2.74665
72.15	2.74644
72.2	2.74603
72.25	2.74616
72.3	2.74635
72.35	2.74686
72.4	2.74734
72.45	2.7476
72.5	2.74747
72.55	2.74716
72.6	2.7474
72.65	2.74758
72.7	2.74653
72.75	2.74669
72.8	2.74702
72.85	2.74775
72.9	2.74814
72.95	2.74842
73	2.74802
73.05	2.74731
73.1	2.74784
73.15	2.7482
73.2	2.7481
73.25	2.74838
73.3	2.7482
73.35	2.74752
73.4	2.74757
73.45	2.74797
73.5	2.74868
73.55	2.74873
73.6	2.74901
73.65	2.74872
73.7	2.74793
73.75	2.74779
73.8	2.74824
73.85	2.74917
73.9	2.74914
73.95	2.7491
74	2.74964
74.05	2.74905
74.1	2.74859
74.15	2.74905
74.2	2.74964
74.25	2.74964
74.3	2.74971
74.35	2.74914
74.4	2.74892
74.45	2.74931
74.5	2.74991
74.55	2.74996
74.6	2.75045
74.65	2.75036
74.7	2.7495
74.75	2.74982
74.8	2.75045
74.85	2.75074
74.9	2.75045
74.95	2.75074
75	2.75079
75.05	2.75008
75.1	2.74983
75.15	2.75
75.2	2.75045
75.25	2.75079
75.3	2.75143
75.35	2.75144
75.4	2.75145
75.45	2.75149
75.5	2.75162
75.55	2.7519
75.6	2.75185
75.65	2.75194
75.7	2.7519
75.75	2.75149
75.8	2.75153
75.85	2.75145
75.9	2.75122
75.95	2.75131
76	2.75165
76.05	2.75207
76.1	2.75207
76.15	2.7526
76.2	2.7527
76.25	2.75293
76.3	2.75306
76.35	2.75325
76.4	2.7531
76.45	2.75316
76.5	2.75289
76.55	2.75271
76.6	2.7524
76.65	2.75243
76.7	2.75239
76.75	2.75262
76.8	2.75306
76.85	2.75334
76.9	2.75384
76.95	2.75397
77	2.75437
77.05	2.75426
77.1	2.75461
77.15	2.75451
77.2	2.75446
77.25	2.75446
77.3	2.75426
77.35	2.75428
77.4	2.75419
77.45	2.75426
77.5	2.75451
77.55	2.75455
77.6	2.75492
77.65	2.75484
77.7	2.75519
77.75	2.75546
77.8	2.75555
77.85	2.75566
77.9	2.75577
77.95	2.75551
78	2.75554
78.05	2.75532
78.1	2.75521
78.15	2.7551
78.2	2.7546
78.25	2.75529
78.3	2.75537
78.35	2.75559
78.4	2.7562
78.45	2.75658
78.5	2.75694
78.55	2.75703
78.6	2.75708
78.65	2.75731
78.7	2.75784
78.75	2.7578
78.8	2.7578
78.85	2.75798
78.9	2.75814
78.95	2.75758
79	2.75726
79.05	2.75785
79.1	2.75839
79.15	2.75861
79.2	2.75857
79.25	2.75843
79.3	2.75794
79.35	2.75847
79.4	2.75893
79.45	2.75906
79.5	2.75902
79.55	2.75848
79.6	2.75904
79.65	2.75947
79.7	2.75983
79.75	2.75908
79.8	2.75922
79.85	2.7601
79.9	2.75997
79.95	2.76009
80	2.75983
80.05	2.75956
80.1	2.76029
80.15	2.76042
80.2	2.76096
80.25	2.76112
80.3	2.76024
80.35	2.76051
80.4	2.76091
80.45	2.76171
80.5	2.76156
80.55	2.76153
80.6	2.76166
80.65	2.76091
80.7	2.76114
80.75	2.76159
80.8	2.76209
80.85	2.76261
80.9	2.76245
80.95	2.76186
81	2.76228
81.05	2.76267
81.1	2.76285
81.15	2.76269
81.2	2.76227
81.25	2.76299
81.3	2.76339
81.35	2.76334
81.4	2.76384
81.45	2.76317
81.5	2.76375
81.55	2.76439
81.6	2.76457
81.65	2.76344
81.7	2.76352
81.75	2.76416
81.8	2.76439
81.85	2.76461
81.9	2.76393
81.95	2.76379
82	2.76447
82.05	2.76511
82.1	2.7652
82.15	2.76459
82.2	2.76479
82.25	2.76565
82.3	2.76538
82.35	2.76547
82.4	2.76506
82.45	2.76558
82.5	2.76592
82.55	2.76601
82.6	2.76587
82.65	2.76547
82.7	2.7661
82.75	2.76673
82.8	2.76696
82.85	2.76646
82.9	2.76637
82.95	2.76714
83	2.76705
83.05	2.76682
83.1	2.76682
83.15	2.7673
83.2	2.76753
83.25	2.76799
83.3	2.76732
83.35	2.76757
83.4	2.76844
83.45	2.76862
83.5	2.76852
83.55	2.76804
83.6	2.76849
83.65	2.76885
83.7	2.76898
83.75	2.76844
83.8	2.76901
83.85	2.76989
83.9	2.77017
83.95	2.76905
84	2.76969
84.05	2.77079
84.1	2.77075
84.15	2.76989
84.2	2.77052
84.25	2.77092
84.3	2.77083
84.35	2.77025
84.4	2.77079
84.45	2.77119
84.5	2.77173
84.55	2.77104
84.6	2.77155
84.65	2.77228
84.7	2.77232
84.75	2.77182
84.8	2.77216
84.85	2.77273
84.9	2.77304
84.95	2.77282
85	2.77277
85.05	2.77331
85.1	2.77377
85.15	2.77336
85.2	2.7734
85.25	2.77453
85.3	2.77476
85.35	2.77418
85.4	2.77431
85.45	2.7742
85.5	2.77464
85.55	2.77495
85.6	2.77455
85.65	2.77464
85.7	2.77471
85.75	2.77526
85.8	2.77593
85.85	2.776
85.9	2.77539
85.95	2.77652
86	2.77647
86.05	2.7765
86.1	2.77606
86.15	2.77683
86.2	2.77715
86.25	2.77733
86.3	2.77643
86.35	2.77737
86.4	2.77753
86.45	2.778
86.5	2.77736
86.55	2.77849
86.6	2.77863
86.65	2.77872
86.7	2.77798
86.75	2.77872
86.8	2.77918
86.85	2.77936
86.9	2.77877
86.95	2.77918
87	2.77986
87.05	2.78022
87.1	2.77972
87.15	2.77961
87.2	2.78046
87.25	2.7803
87.3	2.78006
87.35	2.78009
87.4	2.7809
87.45	2.7809
87.5	2.78046
87.55	2.78057
87.6	2.78098
87.65	2.78146
87.7	2.78161
87.75	2.7812
87.8	2.7817
87.85	2.78197
87.9	2.78208
87.95	2.7813
88	2.7817
88.05	2.78067
88.1	2.77976
88.15	2.779
88.2	2.778
88.25	2.77803
88.3	2.77847
88.35	2.77854
88.4	2.77733
88.45	2.77791
88.5	2.77814
88.55	2.77798
88.6	2.77782
88.65	2.77715
88.7	2.77786
88.75	2.77796
88.8	2.77832
88.85	2.77753
88.9	2.77738
88.95	2.77794
89	2.77815
89.05	2.77805
89.1	2.77769
89.15	2.77796
89.2	2.77805
89.25	2.77782
89.3	2.77736
89.35	2.77796
89.4	2.77807
89.45	2.778
89.5	2.77728
89.55	2.77782
89.6	2.77823
89.65	2.7785
89.7	2.77769
89.75	2.77805
89.8	2.77863
89.85	2.7785
89.9	2.77827
89.95	2.77746
90	2.77819
90.05	2.77857
90.1	2.77872
90.15	2.77859
90.2	2.77782
90.25	2.77848
90.3	2.77891
90.35	2.77902
90.4	2.77848
90.45	2.77791
90.5	2.77886
90.55	2.77885
90.6	2.77868
90.65	2.77863
90.7	2.77803
90.75	2.77813
90.8	2.77836
90.85	2.77909
90.9	2.77927
90.95	2.77951
91	2.77882
91.05	2.7784
91.1	2.77909
91.15	2.77954
91.2	2.77927
91.25	2.77886
91.3	2.7784
91.35	2.77909
91.4	2.77922
91.45	2.77976
91.5	2.77913
91.55	2.77881
91.6	2.77945
91.65	2.7796
91.7	2.77958
91.75	2.77882
91.8	2.77922
91.85	2.77987
91.9	2.77984
91.95	2.78006
92	2.77922
92.05	2.77895
92.1	2.77958
92.15	2.78021
92.2	2.78026
92.25	2.78075
92.3	2.78067
92.35	2.77981
92.4	2.77917
92.45	2.77961
92.5	2.77981
92.55	2.7803
92.6	2.78044
92.65	2.78075
92.7	2.78107
92.75	2.78038
92.8	2.77999
92.85	2.78044
92.9	2.7808
92.95	2.78071
93	2.7807
93.05	2.78022
93.1	2.78071
93.15	2.78102
93.2	2.78107
93.25	2.78046
93.3	2.78065
93.35	2.78108
93.4	2.78152
93.45	2.78157
93.5	2.7808
93.55	2.7812
93.6	2.78155
93.65	2.78154
93.7	2.78061
93.75	2.78104
93.8	2.78166
93.85	2.78148
93.9	2.78148
93.95	2.78084
94	2.7813
94.05	2.78187
94.1	2.78219
94.15	2.78183
94.2	2.78102
94.25	2.78187
94.3	2.78206
94.35	2.78202
94.4	2.7812
94.45	2.7816
94.5	2.78216
94.55	2.78242
94.6	2.7826
94.65	2.78161
94.7	2.78229
94.75	2.78296
94.8	2.7829
94.85	2.78239
94.9	2.78175
94.95	2.78238
95	2.78278
95.05	2.7829
95.1	2.78233
95.15	2.78179
95.2	2.78247
95.25	2.78305
95.3	2.78334
95.35	2.78336
95.4	2.78244
95.45	2.78253
95.5	2.78359
95.55	2.78332
95.6	2.78344
95.65	2.78274
95.7	2.78279
95.75	2.78282
95.8	2.78353
95.85	2.7839
95.9	2.78414
95.95	2.78414
96	2.78344
96.05	2.78378
96.1	2.78452
96.15	2.78456
96.2	2.78472
96.25	2.78432
96.3	2.78423
96.35	2.78423
96.4	2.78472
96.45	2.78513
96.5	2.78549
96.55	2.78567
96.6	2.78495
96.65	2.7849
96.7	2.78549
96.75	2.78585
96.8	2.78584
96.85	2.78576
96.9	2.7854
96.95	2.7858
97	2.78621
97.05	2.7863
97.1	2.78671
97.15	2.78585
97.2	2.78626
97.25	2.78689
97.3	2.78689
97.35	2.78689
97.4	2.7863
97.45	2.78638
97.5	2.78681
97.55	2.78774
97.6	2.78747
97.65	2.78788
97.7	2.78797
97.75	2.78704
97.8	2.78693
97.85	2.78774
97.9	2.78828
97.95	2.78847
98	2.78839
98.05	2.78836
98.1	2.78837
98.15	2.7886
98.2	2.78892
98.25	2.7889
98.3	2.78932
98.35	2.78946
98.4	2.78985
98.45	2.79003
98.5	2.79043
98.55	2.79036
98.6	2.79001
98.65	2.79013
98.7	2.78964
98.75	2.78905
98.8	2.78857
98.85	2.78952
98.9	2.78991
98.95	2.79092
99	2.79117
99.05	2.79153
99.1	2.79162
99.15	2.79189
99.2	2.79167
99.25	2.7909
99.3	2.79081
99.35	2.79014
99.4	2.79135
99.45	2.79198
99.5	2.79245
99.55	2.79252
99.6	2.79284
99.65	2.79255
99.7	2.79179
99.75	2.79162
99.8	2.79191
99.85	2.79216
99.9	2.79293
99.95	2.79329
[truncated: 351 more rows]

## Sheet: Figure 1c
	LNMO after cycling		LNMO at initial state
Degree	Intensity	Degree	Intensity
25	192590	25	40897.1
25.01	192375	25.01	42440.5
25.02	192360	25.02	40472.2
25.03	192547	25.03	40947.9
25.04	192935	25.04	42229.7
25.05	193525	25.05	42734.9
25.06	194990	25.06	41921.3
25.07	195608	25.07	42921.5
25.08	196121	25.08	41972.2
25.09	196033	25.09	43546.9
25.1	195278	25.1	42675.4
25.11	193754	25.11	41935
25.12	192448	25.12	43034
25.13	191862	25.13	40381.7
25.14	192087	25.14	41057.3
25.15	192508	25.15	41456.3
25.16	192894	25.16	42205.6
25.17	193227	25.17	42570.8
25.18	193309	25.18	42318.2
25.19	192878	25.19	41933.7
25.2	192511	25.2	40574.3
25.21	193219	25.21	40637.7
25.22	194040	25.22	40897.3
25.23	195036	25.23	41507.8
25.24	195187	25.24	43072.3
25.25	194815	25.25	41720.1
25.26	193543	25.26	42020.8
25.27	192684	25.27	41501.1
25.28	192182	25.28	41403.1
25.29	192379	25.29	41561.6
25.3	193127	25.3	42185
25.31	194192	25.31	42977.7
25.32	194162	25.32	42402.6
25.33	193412	25.33	41922.7
25.34	192400	25.34	42479.5
25.35	191229	25.35	40874.5
25.36	189008	25.36	40747.5
25.37	186873	25.37	42533
25.38	185782	25.38	41980.7
25.39	185858	25.39	42212.1
25.4	186237	25.4	41834.3
25.41	186965	25.41	42306.5
25.42	187884	25.42	41479.4
25.43	189031	25.43	41424.4
25.44	190104	25.44	42146.5
25.45	191300	25.45	41341
25.46	192295	25.46	41553.5
25.47	193418	25.47	41159.4
25.48	194048	25.48	40953.3
25.49	194266	25.49	40174.3
25.5	193540	25.5	41862.6
25.51	193070	25.51	40195.3
25.52	192254	25.52	39891.5
25.53	191235	25.53	41268.4
25.54	189644	25.54	40661.7
25.55	189084	25.55	42051.5
25.56	189376	25.56	41067.6
25.57	189725	25.57	39084.2
25.58	188888	25.58	39884
25.59	188004	25.59	40569.1
25.6	187019	25.6	41566.1
25.61	186182	25.61	41329.4
25.62	185120	25.62	40521.5
25.63	184549	25.63	41739.9
25.64	184533	25.64	40707.4
25.65	185454	25.65	40033.4
25.66	186725	25.66	41622.2
25.67	187401	25.67	39834.5
25.68	187554	25.68	40323
25.69	187981	25.69	39388.6
25.7	188104	25.7	41356
25.71	187865	25.71	41755.9
25.72	187255	25.72	41270.7
25.73	186988	25.73	40695.9
25.74	187234	25.74	40835.4
25.75	187557	25.75	40765.9
25.76	187418	25.76	40244.2
25.77	187155	25.77	41408.2
25.78	187366	25.78	41803.3
25.79	187081	25.79	42117.5
25.8	186477	25.8	42308.8
25.81	186193	25.81	40904.4
25.82	186188	25.82	39884.9
25.83	185923	25.83	41587.8
25.84	185547	25.84	40273.4
25.85	184753	25.85	41131.2
25.86	184540	25.86	41604.2
25.87	185104	25.87	40871.3
25.88	186036	25.88	41361.1
25.89	186112	25.89	41540.4
25.9	186268	25.9	41094.7
25.91	186930	25.91	41086
25.92	187669	25.92	40345.7
25.93	187528	25.93	40882.9
25.94	186930	25.94	41454.9
25.95	186456	25.95	42758.7
25.96	186728	25.96	40906.9
25.97	186796	25.97	40447.7
25.98	186986	25.98	40685.8
25.99	187031	25.99	40325.6
26	186934	26	40211.4
26.01	186430	26.01	41154.9
26.02	185892	26.02	41490.5
26.03	185150	26.03	39945.5
26.04	183848	26.04	40468.6
26.05	182380	26.05	42096.1
26.06	180988	26.06	40635.4
26.07	180128	26.07	41926.7
26.08	180695	26.08	41053.1
26.09	182419	26.09	40364.6
26.1	184535	26.1	40524.6
26.11	186171	26.11	41760.7
26.12	187121	26.12	40514.2
26.13	186872	26.13	39815.5
26.14	185211	26.14	40162.4
26.15	183053	26.15	39511.8
26.16	181513	26.16	40414.9
26.17	180966	26.17	41304.3
26.18	181299	26.18	40003.7
26.19	182212	26.19	39184.3
26.2	183332	26.2	40161.5
26.21	183821	26.21	39469.3
26.22	183621	26.22	40495.3
26.23	183202	26.23	39626.9
26.24	182756	26.24	41270.1
26.25	182925	26.25	41836
26.26	183457	26.26	39783.5
26.27	184057	26.27	40305.2
26.28	184126	26.28	41132.4
26.29	183570	26.29	39554.8
26.3	182832	26.3	40710.9
26.31	181767	26.31	41327.5
26.32	180907	26.32	39650.5
26.33	180387	26.33	40919.4
26.34	180486	26.34	40719.2
26.35	181175	26.35	41009.5
26.36	181664	26.36	40885.4
26.37	181963	26.37	40703.9
26.38	181606	26.38	41203
26.39	181037	26.39	40854.3
26.4	180556	26.4	41305
26.41	180803	26.41	40316.6
26.42	181136	26.42	40517
26.43	181025	26.43	40807.4
26.44	180870	26.44	39067.6
26.45	181876	26.45	39292.8
26.46	183607	26.46	40428.5
26.47	185190	26.47	39655.6
26.48	185727	26.48	39559.3
26.49	185405	26.49	40640.4
26.5	184409	26.5	40499.5
26.51	183223	26.51	41089.2
26.52	182034	26.52	40308.4
26.53	180721	26.53	40706.5
26.54	179669	26.54	40472.9
26.55	179590	26.55	39802.5
26.56	180289	26.56	38822
26.57	180732	26.57	40548.4
26.58	180617	26.58	39722.5
26.59	180409	26.59	40097.4
26.6	179897	26.6	40618.6
26.61	178977	26.61	40275.6
26.62	178875	26.62	38963.8
26.63	179544	26.63	38788.1
26.64	180101	26.64	40423.1
26.65	179980	26.65	40463.8
26.66	179771	26.66	40169.1
26.67	179315	26.67	40373.7
26.68	178997	26.68	40386.7
26.69	178884	26.69	40684.7
26.7	178831	26.7	39907.1
26.71	179323	26.71	39953.9
26.72	180614	26.72	39066.7
26.73	181764	26.73	39226.3
26.74	182246	26.74	39933.2
26.75	182010	26.75	39968.4
26.76	181365	26.76	40321.5
26.77	180141	26.77	39816.2
26.78	179210	26.78	39093.2
26.79	178584	26.79	38436.6
26.8	179345	26.8	39879.6
26.81	181269	26.81	39348.7
26.82	183225	26.82	38978.7
26.83	183765	26.83	39749
26.84	183826	26.84	40162.6
26.85	183266	26.85	40508.2
26.86	182187	26.86	40335.6
26.87	179980	26.87	37639.2
26.88	177630	26.88	39180.2
26.89	175521	26.89	40047.8
26.9	175016	26.9	40272.9
26.91	175803	26.91	40547.2
26.92	176469	26.92	39591.4
26.93	177005	26.93	39804.6
26.94	177714	26.94	40434.6
26.95	178609	26.95	40378.3
26.96	178842	26.96	39590
26.97	177842	26.97	36984.8
26.98	176146	26.98	40227.4
26.99	175181	26.99	39905.3
27	175682	27	39510
27.01	176303	27.01	39689
27.02	175934	27.02	40310.9
27.03	176456	27.03	39595
27.04	177739	27.04	40422.6
27.05	179240	27.05	40199.4
27.06	179321	27.06	40574.9
27.07	179004	27.07	40048.5
27.08	178982	27.08	39528.2
27.09	180091	27.09	39162.3
27.1	181222	27.1	39203.5
27.11	181158	27.11	38630
27.12	180107	27.12	39385.6
27.13	179690	27.13	40043.7
27.14	179088	27.14	38485.5
27.15	177823	27.15	37824.1
27.16	175483	27.16	38335.4
27.17	174159	27.17	38763.6
27.18	173461	27.18	38752.4
27.19	173871	27.19	38109.2
27.2	174463	27.2	40475.2
27.21	175639	27.21	41025
27.22	176740	27.22	38603.1
27.23	177987	27.23	39589.6
27.24	178635	27.24	39811.1
27.25	178789	27.25	39994.1
27.26	177963	27.26	40086.3
27.27	177336	27.27	40168.1
27.28	176701	27.28	39014.3
27.29	176505	27.29	38254.9
27.3	175526	27.3	38243.4
27.31	175219	27.31	39416.6
27.32	175773	27.32	39255
27.33	177285	27.33	39619.8
27.34	178280	27.34	39690.6
27.35	178590	27.35	38460.8
27.36	178016	27.36	40520.2
27.37	177177	27.37	39746
27.38	176142	27.38	38976
27.39	174282	27.39	40665.1
27.4	171754	27.4	39103.4
27.41	170307	27.41	39562.1
27.42	170337	27.42	39337.8
27.43	171319	27.43	38105.2
27.44	171987	27.44	39014.5
27.45	172709	27.45	38331.5
27.46	173339	27.46	38530.6
27.47	174226	27.47	38856
27.48	174555	27.48	38785.3
27.49	174247	27.49	39357.3
27.5	173565	27.5	38583.9
27.51	172711	27.51	39391.6
27.52	171583	27.52	39392.6
27.53	170848	27.53	39657.3
27.54	170617	27.54	38650.3
27.55	171224	27.55	39297.2
27.56	171870	27.56	39449.1
27.57	173012	27.57	39346.4
27.58	174026	27.58	39559.4
27.59	174729	27.59	39053.5
27.6	174197	27.6	38406.1
27.61	173445	27.61	39251
27.62	173109	27.62	39659.8
27.63	173811	27.63	39819.3
27.64	174993	27.64	38897.9
27.65	176154	27.65	37935.6
27.66	176038	27.66	39835.5
27.67	175712	27.67	40224.5
27.68	175828	27.68	37718.1
27.69	175813	27.69	39763.9
27.7	174434	27.7	39551.7
27.71	173084	27.71	39415.9
27.72	172560	27.72	39735.5
27.73	172705	27.73	39402.3
27.74	172646	27.74	38541.1
27.75	172235	27.75	39460.6
27.76	171661	27.76	39419.7
27.77	171655	27.77	38223.5
27.78	172426	27.78	37664.1
27.79	173002	27.79	39225.3
27.8	173208	27.8	39080.9
27.81	173358	27.81	37888.7
27.82	173535	27.82	39827.1
27.83	173560	27.83	39153.4
27.84	173047	27.84	39776.8
27.85	172370	27.85	39670.4
27.86	172090	27.86	38229.1
27.87	172308	27.87	39941.9
27.88	172776	27.88	38868.9
27.89	172973	27.89	38575.7
27.9	173024	27.9	37958.8
27.91	172851	27.91	37570.5
27.92	173346	27.92	37024.1
27.93	174094	27.93	38229.4
27.94	174515	27.94	37545.6
27.95	174509	27.95	38370.3
27.96	174714	27.96	38629.6
27.97	174756	27.97	37963.3
27.98	174405	27.98	38383
27.99	173161	27.99	39034.8
28	171482	28	38679.1
28.01	170337	28.01	37567.2
28.02	169777	28.02	38490.8
28.03	169234	28.03	38720.6
28.04	169025	28.04	39875.4
28.05	169286	28.05	37890.8
28.06	169724	28.06	39572.8
28.07	169612	28.07	38232.3
28.08	169381	28.08	36961.7
28.09	169558	28.09	38469.5
28.1	170947	28.1	39455.8
28.11	172525	28.11	39244.5
28.12	172530	28.12	38608.7
28.13	172135	28.13	39731
28.14	172023	28.14	39408.2
28.15	171827	28.15	37914.2
28.16	170882	28.16	38163.7
28.17	169471	28.17	37856.8
28.18	168528	28.18	39528.1
28.19	168650	28.19	38367.2
28.2	169944	28.2	39460.9
28.21	171053	28.21	37528.5
28.22	171229	28.22	36564
28.23	171274	28.23	38521.2
28.24	170858	28.24	40236.6
28.25	170471	28.25	38703.7
28.26	169908	28.26	37636.4
28.27	169311	28.27	38136.7
28.28	169194	28.28	37745.8
28.29	169585	28.29	39187
28.3	170275	28.3	38187.8
28.31	170286	28.31	38923.4
28.32	169985	28.32	39239.5
28.33	169248	28.33	38056.3
28.34	168409	28.34	38975.6
28.35	168153	28.35	38809.4
28.36	168259	28.36	38760.3
28.37	168340	28.37	39354.4
28.38	168488	28.38	38333.1
28.39	168796	28.39	37751.6
28.4	169152	28.4	37982.5
28.41	168956	28.41	37370.4
28.42	169026	28.42	39127.3
28.43	169072	28.43	38086.3
28.44	169150	28.44	38528.7
28.45	168735	28.45	39213.4
28.46	168255	28.46	40380.9
28.47	168124	28.47	38250
28.48	168240	28.48	38125.8
28.49	168592	28.49	38341.9
28.5	169819	28.5	39279.5
28.51	171999	28.51	38445.2
28.52	174223	28.52	39017.9
28.53	175231	28.53	38949.7
28.54	174914	28.54	39593.1
28.55	173334	28.55	38930.1
28.56	171651	28.56	38159
28.57	170683	28.57	38480.5
28.58	169343	28.58	38284.2
28.59	167320	28.59	36872.8
28.6	166423	28.6	37431.8
28.61	167202	28.61	38374.2
28.62	168351	28.62	37999.6
28.63	168982	28.63	38706.4
28.64	169462	28.64	39200
28.65	169686	28.65	38256.5
28.66	169848	28.66	39268.4
28.67	170290	28.67	38227.4
28.68	170165	28.68	37738.7
28.69	169390	28.69	38349.1
28.7	168887	28.7	37942.2
28.71	168513	28.71	37573.3
28.72	167955	28.72	37450.9
28.73	167008	28.73	38151.9
28.74	166355	28.74	38686.7
28.75	166058	28.75	38540.1
28.76	166096	28.76	38296.4
28.77	166866	28.77	38634.4
28.78	168271	28.78	39079.4
28.79	170328	28.79	39675.2
28.8	172545	28.8	39123.4
28.81	174877	28.81	38425.5
28.82	177393	28.82	38733.3
28.83	179971	28.83	39168.9
28.84	182783	28.84	38978.6
28.85	185390	28.85	39070
28.86	187117	28.86	38817.7
28.87	188305	28.87	38104
28.88	189549	28.88	38658.1
28.89	190649	28.89	37682
28.9	191073	28.9	37708.3
28.91	191075	28.91	38328.3
28.92	190861	28.92	35571
28.93	190037	28.93	38105.1
28.94	188767	28.94	37452.2
28.95	187437	28.95	38141.8
28.96	186258	28.96	37849.5
28.97	185176	28.97	38732.3
28.98	183981	28.98	39825.9
28.99	183064	28.99	38461.1
29	182460	29	39101.7
29.01	182175	29.01	39576.9
29.02	181911	29.02	38676
29.03	181669	29.03	38348
29.04	181397	29.04	38849
29.05	180761	29.05	39231
29.06	179502	29.06	39155.4
29.07	177609	29.07	37438.7
29.08	175381	29.08	37499.5
29.09	173626	29.09	37491.1
29.1	172443	29.1	36697.7
29.11	171752	29.11	38981.6
29.12	171365	29.12	37576.5
29.13	171063	29.13	38855.7
29.14	170689	29.14	38553.7
29.15	170177	29.15	38131.2
29.16	169530	29.16	38309.2
29.17	168834	29.17	38961.6
29.18	167772	29.18	38747.4
29.19	166569	29.19	37508.2
29.2	165603	29.2	37888.4
29.21	165666	29.21	37443.4
29.22	165941	29.22	38557.3
29.23	165147	29.23	37755.8
29.24	164017	29.24	38063.4
29.25	163544	29.25	38289.9
29.26	163955	29.26	38962.1
29.27	164132	29.27	37988.6
29.28	163588	29.28	38301
29.29	163105	29.29	38157.1
29.3	163557	29.3	37141.3
29.31	164627	29.31	38073.7
29.32	164479	29.32	38162.8
29.33	162996	29.33	37535.1
29.34	162061	29.34	38247.1
29.35	162595	29.35	36692.6
29.36	163700	29.36	37362.3
29.37	163618	29.37	38143.4
29.38	162848	29.38	38581.1
29.39	162652	29.39	37181.7
29.4	163162	29.4	37445.9
29.41	163322	29.41	38921.6
29.42	163003	29.42	37900.2
29.43	162876	29.43	38453.4
29.44	163452	29.44	38971.8
29.45	164202	29.45	38135.5
29.46	164263	29.46	38206.3
29.47	163668	29.47	37902.2
29.48	163314	29.48	37066.1
29.49	163696	29.49	37620
29.5	164002	29.5	37801.5
29.51	163853	29.51	37694.1
29.52	163503	29.52	38356.9
29.53	163100	29.53	36539.2
29.54	162740	29.54	36862.7
29.55	162116	29.55	37901.7
29.56	161355	29.56	39141.9
29.57	160844	29.57	38461.9
29.58	161266	29.58	38739.7
29.59	162990	29.59	38587.4
29.6	164589	29.6	36796.5
29.61	165307	29.61	37103
29.62	165178	29.62	38382
29.63	164688	29.63	39110.9
29.64	163761	29.64	39506.7
29.65	162299	29.65	37339.3
29.66	160692	29.66	39293.3
29.67	159469	29.67	36247.5
29.68	159035	29.68	38887.7
29.69	159747	29.69	38420.4
29.7	160235	29.7	37448.6
29.71	160441	29.71	39912.4
29.72	160078	29.72	39013.5
29.73	159683	29.73	39622.4
29.74	159513	29.74	37352.9
29.75	159931	29.75	37405.1
29.76	160805	29.76	38234.7
29.77	161596	29.77	37404
29.78	162381	29.78	37552.7
29.79	162667	29.79	38430.4
29.8	162203	29.8	38062.3
29.81	161408	29.81	36810.9
29.82	160441	29.82	38297.4
29.83	159443	29.83	37962.7
29.84	158644	29.84	39079.2
29.85	158647	29.85	38920.3
29.86	159171	29.86	37834.8
29.87	159938	29.87	37799.1
29.88	160746	29.88	37294.4
29.89	160918	29.89	36430
29.9	160704	29.9	38346.5
29.91	160749	29.91	39454.3
29.92	160878	29.92	39835.4
29.93	160412	29.93	37472.3
29.94	159363	29.94	36697.4
29.95	158602	29.95	37990.6
29.96	158257	29.96	37672.9
29.97	158185	29.97	38750.3
29.98	158130	29.98	39049.9
29.99	158165	29.99	37707.9
30	158737	30	36657.3
30.01	159343	30.01	37900.5
30.02	159560	30.02	36360.6
30.03	159313	30.03	37011.6
30.04	158605	30.04	37873.3
30.05	157601	30.05	38351.5
30.06	157109	30.06	37782.9
30.07	157666	30.07	36037.8
30.08	158491	30.08	37036.9
30.09	158775	30.09	37741.1
30.1	158959	30.1	37104.8
30.11	159352	30.11	37328.1
30.12	159728	30.12	38050.3
30.13	159771	30.13	37561.9
30.14	159666	30.14	38828.5
30.15	159678	30.15	36497.5
30.16	160187	30.16	37296.1
30.17	161074	30.17	38723.7
30.18	160973	30.18	37963.3
30.19	159728	30.19	36288.1
30.2	158529	30.2	37434.4
30.21	158825	30.21	36540.8
30.22	158881	30.22	37100.2
30.23	157990	30.23	37621.5
30.24	157065	30.24	38064.7
30.25	156915	30.25	35847.7
30.26	156667	30.26	36390.9
30.27	156484	30.27	38236.6
30.28	156452	30.28	38438.3
30.29	155958	30.29	37893
30.3	155742	30.3	37672.2
30.31	157089	30.31	37676.9
30.32	158153	30.32	37631.7
30.33	157808	30.33	37891.2
30.34	157406	30.34	39367.5
30.35	157693	30.35	37411
30.36	158044	30.36	37493
30.37	158684	30.37	38920.1
30.38	159145	30.38	38867.2
30.39	158516	30.39	37936.6
30.4	157774	30.4	36605.2
30.41	157935	30.41	37815.5
30.42	157915	30.42	36963.5
30.43	157637	30.43	37022.5
30.44	157752	30.44	36528.3
30.45	158646	30.45	36555.6
30.46	159471	30.46	36928.2
30.47	159702	30.47	37013.8
30.48	158667	30.48	37135.8
30.49	156801	30.49	36571.5
30.5	154862	30.5	37438.9
30.51	153843	30.51	37312.5
30.52	153559	30.52	36650.5
30.53	153892	30.53	37397.8
30.54	154346	30.54	36817
30.55	155210	30.55	36389.4
30.56	155666	30.56	35505.1
30.57	155929	30.57	36985.7
30.58	155227	30.58	37357.2
30.59	154778	30.59	37516.2
30.6	154459	30.6	36930.7
30.61	154821	30.61	37080.6
30.62	154634	30.62	37748.7
30.63	154272	30.63	36892.5
30.64	153520	30.64	37784.7
30.65	152920	30.65	36619.5
30.66	152953	30.66	37113.9
30.67	153509	30.67	37417.6
30.68	153634	30.68	37762.5
30.69	153853	30.69	38246.5
30.7	154220	30.7	37540
30.71	154612	30.71	36623.7
30.72	154333	30.72	37699.6
30.73	154006	30.73	37437.6
30.74	153650	30.74	37182.5
30.75	153308	30.75	36977.5
30.76	153081	30.76	37806.5
30.77	152343	30.77	38246.1
30.78	151482	30.78	37369.6
30.79	150915	30.79	36265.4
30.8	151599	30.8	37830.8
30.81	152437	30.81	37184.8
30.82	153347	30.82	37719.6
30.83	153498	30.83	38520.1
30.84	153479	30.84	38237.6
30.85	153101	30.85	37814.4
30.86	153000	30.86	36486.5
30.87	152503	30.87	38171.7
30.88	152017	30.88	38031.9
30.89	151518	30.89	39309
30.9	151541	30.9	40696.1
30.91	151806	30.91	39840.7
30.92	152238	30.92	40605.2
30.93	151808	30.93	38614.4
30.94	151387	30.94	37991.3
30.95	151752	30.95	37606.9
30.96	152957	30.96	38560.7
30.97	153601	30.97	37921.9
30.98	153740	30.98	37862
30.99	153888	30.99	37361.4
31	154351	31	36403.6
31.01	155035	31.01	36957.5
31.02	155130	31.02	37148.6
31.03	154744	31.03	36853.5
31.04	154098	31.04	38314.3
31.05	153816	31.05	37170
31.06	153565	31.06	36067.5
31.07	153197	31.07	36186.4
31.08	153044	31.08	37160.6
31.09	153410	31.09	36265.3
31.1	153841	31.1	35903.7
31.11	153739	31.11	37885.9
31.12	152979	31.12	37383.2
31.13	152256	31.13	37278
31.14	151655	31.14	37735.8
31.15	151862	31.15	35706.1
31.16	152718	31.16	36815.6
31.17	154160	31.17	36771.9
31.18	156230	31.18	36291.9
31.19	158848	31.19	35163.2
31.2	161493	31.2	36315.5
31.21	163349	31.21	37214.4
31.22	164419	31.22	35436.5
31.23	164553	31.23	36966.2
31.24	163802	31.24	36529.8
31.25	162447	31.25	37233.4
31.26	160552	31.26	36172.8
31.27	158276	31.27	36009.1
31.28	155339	31.28	37420
31.29	152800	31.29	36651
31.3	150893	31.3	37119.2
31.31	149783	31.31	37463.3
31.32	149029	31.32	37838
31.33	148797	31.33	36749.7
31.34	149249	31.34	36919.6
31.35	150271	31.35	37487.3
31.36	151311	31.36	36859.2
31.37	151360	31.37	36191
31.38	150657	31.38	37246.8
31.39	150485	31.39	36999
31.4	150501	31.4	35583.8
31.41	150053	31.41	35962.2
31.42	149015	31.42	36806.8
31.43	148548	31.43	36875.9
31.44	148787	31.44	36676.2
31.45	149417	31.45	36852.8
31.46	150067	31.46	37802.7
31.47	150370	31.47	36565.7
31.48	150939	31.48	37004.8
31.49	151993	31.49	36013.8
31.5	153043	31.5	35293.4
31.51	152830	31.51	36701.8
31.52	151481	31.52	35385.1
31.53	150089	31.53	36529
31.54	149618	31.54	36696.7
31.55	149658	31.55	34865.3
31.56	149424	31.56	35616.3
31.57	148736	31.57	37501.4
31.58	148327	31.58	37213.9
31.59	148622	31.59	35125.9
31.6	148941	31.6	35975.1
31.61	148801	31.61	36349.5
31.62	148617	31.62	36054.7
31.63	148911	31.63	36064.2
31.64	149259	31.64	35004.3
31.65	148787	31.65	36953.3
31.66	147560	31.66	35432.6
31.67	146689	31.67	36929.6
31.68	146372	31.68	35888.7
31.69	145905	31.69	35032.2
31.7	145179	31.7	36556.7
31.71	145497	31.71	37102.5
31.72	146981	31.72	34659.9
31.73	148373	31.73	36805.7
31.74	148758	31.74	34973.2
31.75	148605	31.75	34728.4
31.76	148978	31.76	34320.2
31.77	149835	31.77	35797.7
31.78	150270	31.78	35790.6
31.79	149567	31.79	34996.9
31.8	148567	31.8	35827.4
31.81	147927	31.81	35679.4
31.82	147827	31.82	35179.5
31.83	147671	31.83	35480
31.84	147675	31.84	35295.1
31.85	147552	31.85	35880.8
31.86	147702	31.86	36553.4
31.87	148082	31.87	35230.3
31.88	148373	31.88	35483.6
31.89	148000	31.89	36540.2
31.9	147300	31.9	35618.4
31.91	146785	31.91	35121.2
31.92	146418	31.92	36883.4
31.93	146382	31.93	35792.6
31.94	146585	31.94	36835.7
31.95	145908	31.95	36072.7
31.96	145115	31.96	36079
31.97	145068	31.97	36950.1
31.98	146126	31.98	36811.3
31.99	146917	31.99	35613
32	147229	32	36377.1
32.01	147005	32.01	35337
32.02	146516	32.02	34987.2
32.03	146565	32.03	37430.9
32.04	146537	32.04	35641.8
32.05	145553	32.05	36494.8
32.06	144287	32.06	36628.5
32.07	143783	32.07	35857.3
32.08	144511	32.08	35580.2
32.09	145256	32.09	35631.6
32.1	145590	32.1	35082.1
32.11	145073	32.11	35346
32.12	145099	32.12	36081.2
32.13	145873	32.13	35787.1
32.14	146774	32.14	35407.7
32.15	146978	32.15	36077.4
32.16	147186	32.16	36434.4
32.17	147311	32.17	35681.6
32.18	147829	32.18	35515.6
32.19	148550	32.19	34249.5
32.2	148576	32.2	33352.5
32.21	147074	32.21	36194.6
32.22	145712	32.22	34685.9
32.23	144989	32.23	36559
32.24	144748	32.24	36572.7
32.25	144167	32.25	36636.8
32.26	144054	32.26	35678.3
32.27	143716	32.27	36590.5
32.28	144030	32.28	35262.8
32.29	144465	32.29	35739.3
32.3	144798	32.3	35969.1
32.31	144722	32.31	35772.6
32.32	145354	32.32	35284.1
32.33	146379	32.33	35881.5
32.34	147404	32.34	35509.1
32.35	147001	32.35	36404.9
32.36	145868	32.36	34454
32.37	144700	32.37	36215.7
32.38	144328	32.38	35169.3
32.39	143878	32.39	35280.8
32.4	143661	32.4	35661
32.41	143723	32.41	35912
32.42	143415	32.42	35983.5
32.43	143117	32.43	35263
32.44	143059	32.44	34789.2
32.45	142523	32.45	34882.5
32.46	141551	32.46	36366.9
32.47	141368	32.47	35477.4
32.48	142111	32.48	34735.4
32.49	143113	32.49	35966.2
32.5	143950	32.5	34669.5
32.51	144334	32.51	35646.3
32.52	143735	32.52	35569.4
32.53	143455	32.53	35752.8
32.54	143319	32.54	36467.3
32.55	142950	32.55	36476.6
32.56	141912	32.56	36665.2
32.57	141205	32.57	35298.9
32.58	140851	32.58	34381.7
32.59	140667	32.59	35705.1
32.6	139604	32.6	35883.2
32.61	138258	32.61	36452.2
32.62	137197	32.62	35543.2
32.63	137433	32.63	34895.3
32.64	138276	32.64	35622.1
32.65	139391	32.65	35370.4
32.66	140338	32.66	35278.2
32.67	141505	32.67	34917
32.68	142374	32.68	35704.6
32.69	142637	32.69	35909.6
32.7	141402	32.7	35514.2
32.71	140242	32.71	35734.6
32.72	139768	32.72	34602.7
32.73	140893	32.73	34927
32.74	141836	32.74	34975
32.75	142294	32.75	35173.7
32.76	142082	32.76	35421
32.77	141833	32.77	35703.1
32.78	141454	32.78	35571.3
32.79	141136	32.79	35767.1
32.8	140096	32.8	36273
32.81	139391	32.81	35714.1
32.82	139398	32.82	35226.7
32.83	139741	32.83	35921.3
32.84	139144	32.84	35832.7
32.85	138415	32.85	35391.5
32.86	138769	32.86	35688.5
32.87	139747	32.87	34859
32.88	140891	32.88	33379.1
32.89	141637	32.89	34336.6
32.9	142044	32.9	34284.3
32.91	142350	32.91	35161.8
32.92	142249	32.92	35288.9
32.93	141222	32.93	34793.4
32.94	139728	32.94	34334.5
32.95	138524	32.95	34469.7
32.96	138400	32.96	34615
32.97	138556	32.97	36043
32.98	138428	32.98	34243.9
32.99	138056	32.99	34273.6
33	138050	33	35276.2
33.01	138700	33.01	35818.6
33.02	139110	33.02	36918.2
33.03	139020	33.03	35428
33.04	138654	33.04	34937.1
33.05	138103	33.05	34629.7
33.06	138308	33.06	36516.5
33.07	139288	33.07	34911
33.08	140308	33.08	35148.9
33.09	140691	33.09	34896.7
33.1	140725	33.1	35669.4
33.11	141119	33.11	35705
33.12	140767	33.12	33656.7
33.13	139594	33.13	35760.9
33.14	137888	33.14	34751.6
33.15	136331	33.15	35396.5
33.16	135949	33.16	34113.2
33.17	136441	33.17	34298.4
33.18	137426	33.18	35478.2
33.19	138044	33.19	36004.8
33.2	138470	33.2	35471.6
33.21	138690	33.21	35223.2
33.22	138204	33.22	35120.1
33.23	137164	33.23	36291.9
33.24	135966	33.24	35155.9
33.25	135288	33.25	34566.2
33.26	135485	33.26	33345.9
33.27	136713	33.27	33024.2
33.28	138801	33.28	35209
33.29	141069	33.29	34813
33.3	143548	33.3	36552.1
33.31	146314	33.31	34796
33.32	149188	33.32	34608.9
33.33	152115	33.33	35292.9
33.34	155163	33.34	35254
33.35	158227	33.35	34399.6
33.36	161149	33.36	35007.6
33.37	163607	33.37	35010.7
33.38	165259	33.38	33855.3
33.39	165836	33.39	35279.7
33.4	165912	33.4	33867
33.41	165189	33.41	35015.9
33.42	163820	33.42	34841.7
33.43	161948	33.43	35191.1
33.44	160389	33.44	34025.9
33.45	158918	33.45	36207.7
33.46	157599	33.46	35289.7
33.47	156130	33.47	33380.1
33.48	154641	33.48	33596.8
33.49	152966	33.49	34040.6
33.5	151267	33.5	34309.8
33.51	149145	33.51	34143.3
33.52	146946	33.52	33802.6
33.53	144798	33.53	34781.2
33.54	143143	33.54	35107.9
33.55	141657	33.55	35897.3
33.56	140669	33.56	35567.1
33.57	139924	33.57	34631.6
33.58	139632	33.58	34674.7
33.59	139419	33.59	35261.2
33.6	138982	33.6	34022.8
33.61	138354	33.61	35315.9
33.62	137760	33.62	34470.7
33.63	137138	33.63	33043.9
33.64	136376	33.64	34296.4
33.65	135757	33.65	33687.2
33.66	135290	33.66	35116.6
33.67	134562	33.67	34629.4
33.68	133783	33.68	34328.8
33.69	133018	33.69	33800.8
33.7	132436	33.7	34246.7
33.71	131930	33.71	33227.8
33.72	131487	33.72	34679.9
33.73	131154	33.73	34479.6
33.74	131238	33.74	34480.4
33.75	131731	33.75	35384.8
33.76	132063	33.76	34425.6
33.77	131837	33.77	34741
33.78	131480	33.78	34025.5
33.79	131395	33.79	33277.6
33.8	131698	33.8	35664.9
33.81	131826	33.81	34137
33.82	131777	33.82	34053.7
33.83	131893	33.83	33431.2
33.84	132347	33.84	34791.8
33.85	132492	33.85	34100.8
33.86	132543	33.86	32464.6
33.87	132473	33.87	33851.6
33.88	132317	33.88	35899.7
33.89	132033	33.89	33775.2
33.9	131955	33.9	33845.6
33.91	131550	33.91	34916.5
33.92	130837	33.92	33544.6
33.93	130445	33.93	33519.2
33.94	130458	33.94	35112.5
33.95	130730	33.95	33848.6
33.96	131531	33.96	34567.8
33.97	132124	33.97	33963.3
33.98	132123	33.98	33351.3
33.99	132095	33.99	33983
34	132548	34	34785.4
34.01	132234	34.01	33180.7
34.02	131105	34.02	32801.3
34.03	130354	34.03	33658.8
34.04	130509	34.04	34810.6
34.05	131134	34.05	34099.8
34.06	131168	34.06	34843.7
34.07	130605	34.07	32814.8
34.08	130016	34.08	33885.7
34.09	130229	34.09	34181.4
34.1	130399	34.1	34655.5
34.11	129513	34.11	33597
34.12	128188	34.12	35051.9
34.13	127843	34.13	33742.9
34.14	128268	34.14	34579.1
34.15	128412	34.15	35063.2
34.16	127678	34.16	34719.6
34.17	126760	34.17	34230.4
34.18	126068	34.18	33227.4
34.19	126058	34.19	33615.4
34.2	126722	34.2	34116.5
34.21	127924	34.21	33996.3
34.22	129217	34.22	33504.3
34.23	131026	34.23	32780
34.24	132762	34.24	32365.5
34.25	133699	34.25	33533.9
34.26	133125	34.26	33044.5
34.27	132126	34.27	32635
34.28	130926	34.28	33962.9
34.29	130058	34.29	34195
34.3	129867	34.3	35420.3
34.31	130258	34.31	33769.5
34.32	130243	34.32	35013
34.33	130340	34.33	32694.4
34.34	130571	34.34	34175.1
34.35	130853	34.35	32947.3
34.36	130573	34.36	33410.2
34.37	130255	34.37	33443.7
34.38	129511	34.38	33576.6
34.39	128650	34.39	34145.2
34.4	128122	34.4	33332.2
34.41	128339	34.41	33616.6
34.42	128770	34.42	34165.8
34.43	129065	34.43	33001.6
34.44	128965	34.44	35301.8
34.45	128625	34.45	33727.8
34.46	127925	34.46	33673.6
34.47	126815	34.47	33243.5
34.48	125696	34.48	34182.3
34.49	125199	34.49	33705.6
34.5	124931	34.5	34316.6
34.51	124793	34.51	34231.1
34.52	124570	34.52	34581.4
34.53	124470	34.53	33590.1
34.54	123992	34.54	32018.8
34.55	124081	34.55	33390.8
34.56	124929	34.56	34654.8
34.57	125819	34.57	33847.9
34.58	126783	34.58	32460.6
34.59	127578	34.59	32615.3
34.6	127550	34.6	33533.2
34.61	126682	34.61	34005.5
34.62	125744	34.62	34020.9
34.63	125331	34.63	32895.7
34.64	124883	34.64	34029.4
34.65	125189	34.65	32999.9
34.66	125410	34.66	33518.4
34.67	125361	34.67	34406
34.68	125362	34.68	33022.4
34.69	125477	34.69	33774.1
34.7	125634	34.7	33442.2
34.71	125473	34.71	33751.6
34.72	125294	34.72	33445.9
34.73	125031	34.73	33832.8
34.74	125125	34.74	33995
34.75	125597	34.75	33350.4
34.76	125841	34.76	33962
34.77	126073	34.77	33243.9
34.78	126408	34.78	33757.5
34.79	126872	34.79	34715.6
34.8	127200	34.8	33904.7
34.81	126716	34.81	33348.3
34.82	125649	34.82	33152.8
34.83	124594	34.83	33250.4
34.84	124401	34.84	34084
34.85	124216	34.85	34292
34.86	123898	34.86	33889.4
34.87	123662	34.87	33184.5
34.88	124252	34.88	32811.1
34.89	125239	34.89	33844.6
34.9	125939	34.9	34216.9
34.91	125966	34.91	34329.5
34.92	125803	34.92	34260.3
34.93	125405	34.93	34188.5
34.94	125044	34.94	34039.3
34.95	124378	34.95	33838.8
34.96	124306	34.96	34429.7
34.97	124808	34.97	34503.1
34.98	126169	34.98	33894
34.99	126776	34.99	31696.4
35	126513	35	33842.7
35.01	125902	35.01	33176.8
35.02	126096	35.02	33581.1
35.03	126071	35.03	32937.4
35.04	125795	35.04	32570.6
35.05	125392	35.05	34093.8
35.06	125388	35.06	34816.2
35.07	125280	35.07	35603.5
35.08	124869	35.08	34074.4
35.09	123793	35.09	34441.6
35.1	123086	35.1	34684
35.11	123118	35.11	32949
35.12	123784	35.12	33067.6
35.13	124014	35.13	35361.2
35.14	124162	35.14	33518.8
35.15	124036	35.15	33357.3
35.16	123711	35.16	34751.1
35.17	123512	35.17	33947.7
35.18	123925	35.18	31231.5
35.19	124934	35.19	33305.3
35.2	126568	35.2	34238.9
35.21	127910	35.21	32211.1
35.22	128057	35.22	34095.2
35.23	126844	35.23	33952.6
35.24	125463	35.24	32763.2
35.25	124189	35.25	34271.6
35.26	123093	35.26	33630.5
35.27	122850	35.27	33141
35.28	123385	35.28	33852.1
35.29	124349	35.29	33865.9
35.3	124812	35.3	33663.4
35.31	124790	35.31	33474.7
35.32	124058	35.32	33138.5
35.33	122892	35.33	33489.5
35.34	122118	35.34	33745.3
35.35	122245	35.35	32849.3
35.36	122871	35.36	34393.1
35.37	123538	35.37	34568.7
35.38	123991	35.38	34742.8
35.39	124360	35.39	34078
35.4	123867	35.4	32703.7
35.41	123427	35.41	33842
35.42	123340	35.42	32727
35.43	123937	35.43	32932.7
35.44	124215	35.44	33097.6
35.45	124572	35.45	32635
35.46	124694	35.46	33569.7
35.47	124596	35.47	33022.6
35.48	123886	35.48	33082.8
35.49	123184	35.49	33838.4
35.5	122145	35.5	33639.1
35.51	121174	35.51	34827.8
35.52	120438	35.52	33623.1
35.53	120051	35.53	33557.4
35.54	119477	35.54	33635.8
35.55	119063	35.55	33856.2
35.56	119227	35.56	32731.1
35.57	119907	35.57	33029.9
35.58	120435	35.58	34041.9
35.59	121301	35.59	33984.9
35.6	121719	35.6	33346.4
35.61	121842	35.61	33141.7
35.62	121334	35.62	33616.3
35.63	120780	35.63	32727.2
35.64	120473	35.64	34538.2
35.65	120731	35.65	33437.9
35.66	121169	35.66	34355.6
35.67	121503	35.67	33652
35.68	122292	35.68	33181.4
35.69	123202	35.69	33836.2
35.7	123779	35.7	33232.5
35.71	124030	35.71	33407.9
35.72	123728	35.72	32537.3
35.73	122794	35.73	34475.1
35.74	122074	35.74	33566.5
35.75	121737	35.75	34231.9
35.76	120940	35.76	34714.7
35.77	119773	35.77	33912.9
35.78	119483	35.78	33202.4
35.79	119530	35.79	34237.6
35.8	119304	35.8	34559.7
35.81	118804	35.81	34107.9
35.82	118726	35.82	33132.8
35.83	118456	35.83	35737.1
35.84	118530	35.84	34756.5
35.85	119484	35.85	33670.9
35.86	120778	35.86	33930.7
35.87	121283	35.87	33586.4
35.88	121399	35.88	35106.2
35.89	121092	35.89	35128.7
35.9	120389	35.9	34633.3
35.91	119796	35.91	34984.9
35.92	119952	35.92	34911.7
35.93	119947	35.93	34922.5
35.94	119650	35.94	34753.7
35.95	120216	35.95	34245.1
35.96	120535	35.96	33814.1
35.97	119976	35.97	33616.2
35.98	118860	35.98	35091
35.99	118512	35.99	34923.4
36	118489	36	34377.2
36.01	118736	36.01	34575.5
36.02	119294	36.02	34636.6
36.03	120098	36.03	35181.8
36.04	120680	36.04	33835.6
36.05	120871	36.05	34363
36.06	120016	36.06	35379
36.07	119119	36.07	34139.2
36.08	118541	36.08	34434.8
36.09	118547	36.09	35994.4
36.1	118418	36.1	36140.6
36.11	118253	36.11	36580.7
36.12	118334	36.12	38057.9
36.13	119318	36.13	37932.1
36.14	120500	36.14	38819.9
36.15	121058	36.15	40164
36.16	120955	36.16	43837.3
36.17	120457	36.17	47618.4
36.18	119206	36.18	50589.8
36.19	117976	36.19	56523.9
36.2	117333	36.2	60068.4
36.21	117266	36.21	64679.3
36.22	117477	36.22	67043.6
36.23	118339	36.23	65917.7
36.24	119252	36.24	64219.2
36.25	120354	36.25	64073.2
36.26	120939	36.26	64325.7
36.27	120596	36.27	65808.3
36.28	119905	36.28	67682.8
36.29	120487	36.29	70404.5
36.3	121928	36.3	72437.2
36.31	123730	36.31	75102
36.32	125053	36.32	77776.2
36.33	126051	36.33	78475.1
36.34	126570	36.34	80528.6
36.35	127035	36.35	86672.9
36.36	126648	36.36	95777.6
36.37	125245	36.37	109621
36.38	123720	36.38	131798
36.39	122798	36.39	157288
36.4	122519	36.4	191903
36.41	122558	36.41	225750
36.42	122488	36.42	240366
36.43	122436	36.43	230920
36.44	122712	36.44	196432
36.45	123539	36.45	154591
36.46	124367	36.46	130037
36.47	124595	36.47	114628
36.48	124830	36.48	111828
36.49	125378	36.49	119172
36.5	126271	36.5	129209
36.51	126821	36.51	137941
36.52	127165	36.52	134539
36.53	127360	36.53	117870
36.54	128893	36.54	98032.6
36.55	133458	36.55	77657.4
36.56	142445	36.56	63033.7
36.57	156373	36.57	54221.5
36.58	175208	36.58	48445
36.59	196121	36.59	43611.8
36.6	215298	36.6	40877.6
36.61	229381	36.61	40362.1
36.62	235953	36.62	38294.4
36.63	233590	36.63	37772.5
36.64	224075	36.64	37876.4
36.65	210745	36.65	36893.3
36.66	197557	36.66	36176.3
36.67	188896	36.67	36426
36.68	185764	36.68	35529.1
36.69	186860	36.69	35985.8
36.7	189260	36.7	34539.3
36.71	190220	36.71	34563.8
36.72	187507	36.72	35141.6
36.73	181388	36.73	35985.4
36.74	173125	36.74	34492.7
36.75	162966	36.75	35327.2
36.76	152262	36.76	35758
36.77	143461	36.77	33997.3
36.78	136962	36.78	33493.1
36.79	133063	36.79	34355.9
36.8	130084	36.8	34907.5
36.81	127215	36.81	33869.7
36.82	124628	36.82	35087.7
36.83	123859	36.83	34170.8
36.84	124985	36.84	34204.6
36.85	126121	36.85	32950.4
36.86	126742	36.86	33943.6
36.87	127290	36.87	34520.7
36.88	128166	36.88	34547.6
36.89	129204	36.89	34583.8
36.9	130232	36.9	34307.3
36.91	131864	36.91	33394.3
36.92	134298	36.92	34994
36.93	138101	36.93	36300.8
36.94	142781	36.94	33588.3
36.95	147610	36.95	35005.7
36.96	152652	36.96	33807.4
36.97	158339	36.97	34558
36.98	164247	36.98	34102.8
36.99	169327	36.99	34760.4
37	173537	37	35512.1
37.01	175903	37.01	34714.4
37.02	175992	37.02	33761.9
37.03	173522	37.03	34614.3
37.04	168953	37.04	33752.5
37.05	163015	37.05	34078.7
37.06	156997	37.06	34408.8
37.07	151982	37.07	32818.9
37.08	148946	37.08	32161.1
37.09	146931	37.09	32600.3
37.1	145781	37.1	33283.6
37.11	144367	37.11	32205.1
37.12	142609	37.12	32263.5
37.13	139579	37.13	32799.8
37.14	136008	37.14	33382.8
37.15	131822	37.15	33515.5
37.16	127637	37.16	33465
37.17	124332	37.17	33615.2
37.18	123025	37.18	32853
37.19	122342	37.19	32693.1
37.2	122093	37.2	32268.7
37.21	121490	37.21	32704
37.22	120956	37.22	33083.7
37.23	120302	37.23	32910
37.24	119785	37.24	33657
37.25	118477	37.25	33192.1
37.26	116641	37.26	35314.9
37.27	115616	37.27	34143.9
37.28	116005	37.28	34279
37.29	116634	37.29	31937.9
37.3	116844	37.3	33254.7
37.31	116284	37.31	33201.9
37.32	116032	37.32	33608.5
37.33	116306	37.33	34493.5
37.34	116590	37.34	34816.8
37.35	115906	37.35	33998.8
37.36	114970	37.36	33444.5
37.37	115032	37.37	33394.5
37.38	115621	37.38	33483.1
37.39	116121	37.39	34302.9
37.4	115918	37.4	35778.5
37.41	115227	37.41	33808
37.42	114284	37.42	35707.7
37.43	113526	37.43	34769.1
37.44	112668	37.44	34859.4
37.45	111809	37.45	36279.9
37.46	111378	37.46	35988.1
37.47	111699	37.47	35371
37.48	112372	37.48	35863.8
37.49	113516	37.49	34046.6
37.5	114482	37.5	35708.4
37.51	114805	37.51	35615.4
37.52	114517	37.52	35426.7
37.53	113931	37.53	36544.6
37.54	112772	37.54	34842.6
37.55	111499	37.55	35286
37.56	110383	37.56	34514.3
37.57	109887	37.57	35088.7
37.58	109785	37.58	34508.5
37.59	110330	37.59	33519.1
37.6	110774	37.6	35107.3
37.61	110992	37.61	34487.4
37.62	111399	37.62	34750.5
37.63	111654	37.63	34004.8
37.64	111243	37.64	35665.7
37.65	110303	37.65	34063.7
37.66	109286	37.66	33218.1
37.67	109108	37.67	33601.1
37.68	109470	37.68	33275.8
37.69	110217	37.69	32287
37.7	110699	37.7	32666.3
37.71	111161	37.71	31911.8
37.72	111921	37.72	32597.2
37.73	112546	37.73	32208.9
37.74	112994	37.74	34280.1
37.75	112822	37.75	32259.5
37.76	112159	37.76	32724.6
37.77	111430	37.77	33155.5
37.78	110619	37.78	32930.6
37.79	109950	37.79	33942.7
37.8	109384	37.8	33162.9
37.81	109021	37.81	32325.7
37.82	108903	37.82	34010.7
37.83	108980	37.83	34586
37.84	109809	37.84	34490.3
37.85	110607	37.85	35741.5
37.86	111075	37.86	36395.5
37.87	111011	37.87	35307.5
37.88	110980	37.88	37024.5
37.89	111177	37.89	36866.9
37.9	111627	37.9	37521.1
37.91	111520	37.91	38343.4
37.92	110746	37.92	38168.5
37.93	109955	37.93	39084.8
37.94	109959	37.94	39573.2
37.95	110593	37.95	38078.1
37.96	111180	37.96	38081.9
37.97	111429	37.97	38786.6
37.98	111409	37.98	38966.2
37.99	111678	37.99	39656
38	112255	38	41135.5
38.01	112408	38.01	42108.1
38.02	112007	38.02	41308.5
38.03	111032	38.03	42318.1
38.04	110058	38.04	44421.3
38.05	109383	38.05	46889.2
38.06	109065	38.06	49786.8
38.07	109310	38.07	56625.1
38.08	109547	38.08	62546.6
38.09	109895	38.09	69696.6
38.1	110388	38.1	74034.5
38.11	111239	38.11	74711.6
38.12	111596	38.12	66102.2
38.13	110995	38.13	57849.4
38.14	110128	38.14	51485.2
38.15	109651	38.15	47692.7
38.16	109815	38.16	46447.7
38.17	110162	38.17	47532.4
38.18	109953	38.18	48767.7
38.19	109450	38.19	51551
38.2	109316	38.2	52861.3
38.21	109949	38.21	50912.5
38.22	111053	38.22	45582.5
38.23	112467	38.23	42450.7
38.24	114395	38.24	39499.1
38.25	116840	38.25	35696.5
38.26	119866	38.26	35559.2
38.27	123198	38.27	34060.3
38.28	126820	38.28	33702.1
38.29	130737	38.29	33630.6
38.3	134640	38.3	33292.5
38.31	137469	38.31	32748.8
38.32	138650	38.32	32265.2
38.33	138085	38.33	32264.1
38.34	136395	38.34	33196.7
38.35	133709	38.35	30827.6
38.36	130754	38.36	31914.8
38.37	127881	38.37	33080.7
38.38	125491	38.38	33472.7
38.39	124350	38.39	32111
38.4	124500	38.4	32690.8
38.41	124921	38.41	31435.1
38.42	124693	38.42	30738.4
38.43	123835	38.43	32291.3
38.44	123112	38.44	31931.5
38.45	122244	38.45	32442.9
38.46	120896	38.46	32162.6
38.47	118365	38.47	31998.6
38.48	115509	38.48	31599.3
38.49	113247	38.49	32946.3
38.5	111647	38.5	31584.4
38.51	110165	38.51	32129.4
38.52	108731	38.52	32121.8
38.53	108139	38.53	31648.2
38.54	108510	38.54	32847.5
38.55	108863	38.55	32855.1
38.56	108494	38.56	31510.9
38.57	107779	38.57	32215.6
38.58	107462	38.58	31000.8
38.59	107359	38.59	32157.9
38.6	107280	38.6	33000.9
38.61	107202	38.61	32650.2
38.62	108014	38.62	31554.6
38.63	109785	38.63	31959.6
38.64	111813	38.64	30190.9
38.65	112912	38.65	29814
38.66	113485	38.66	30235.6
38.67	114356	38.67	31538
38.68	115369	38.68	30643.1
38.69	116423	38.69	30469.6
38.7	117529	38.7	31054.1
38.71	118600	38.71	32206.9
38.72	119463	38.72	32291.5
38.73	120047	38.73	32088.7
38.74	120346	38.74	32643.7
38.75	119770	38.75	31784.8
38.76	119020	38.76	32620.3
38.77	118399	38.77	32392
38.78	117657	38.78	30865.2
38.79	116653	38.79	30881.5
38.8	116000	38.8	30138.6
38.81	115592	38.81	30796.3
38.82	115494	38.82	31203
38.83	115417	38.83	33590.1
38.84	115219	38.84	32369.4
38.85	114232	38.85	30849.9
38.86	113046	38.86	31209.6
38.87	111517	38.87	31502
38.88	109752	38.88	29927.2
38.89	107562	38.89	30878.3
38.9	105748	38.9	30992
38.91	104455	38.91	30528.2
38.92	103975	38.92	31194.4
38.93	103501	38.93	32285.7
38.94	103214	38.94	29831.9
38.95	103043	38.95	30333.8
38.96	103284	38.96	31968.5
38.97	103456	38.97	32535.1
38.98	103936	38.98	30965.4
38.99	104478	38.99	32179.9
39	105075	39	31276.3
39.01	105346	39.01	32295.2
39.02	105377	39.02	30328.2
39.03	105502	39.03	30206.7
39.04	106013	39.04	30364.6
39.05	106746	39.05	30552.4
39.06	107074	39.06	30419
39.07	106737	39.07	30460.9
39.08	106158	39.08	30289.8
39.09	105216	39.09	31455.4
39.1	104448	39.1	31823.8
39.11	103657	39.11	32796.1
39.12	103337	39.12	31940
39.13	103574	39.13	31237.9
39.14	104316	39.14	31310.9
39.15	104689	39.15	31191.6
39.16	104700	39.16	30821.2
39.17	104343	39.17	31094.2
39.18	104078	39.18	31790.3
39.19	103636	39.19	32412
39.2	103938	39.2	32003.3
39.21	104133	39.21	31348.3
39.22	104387	39.22	31040.5
39.23	104762	39.23	30701.2
39.24	105334	39.24	31849.4
39.25	105387	39.25	32037.6
39.26	105198	39.26	30112.3
39.27	104729	39.27	31104.4
39.28	104218	39.28	30611.2
39.29	103549	39.29	30098.1
39.3	103433	39.3	31540.1
39.31	103428	39.31	29459.5
39.32	103377	39.32	30117
39.33	103257	39.33	31485.2
39.34	103040	39.34	30516.2
39.35	103088	39.35	31278.6
39.36	102945	39.36	31344.2
39.37	102983	39.37	30246
39.38	103177	39.38	30965.6
39.39	103549	39.39	31773.6
39.4	104454	39.4	31271.1
39.41	105900	39.41	31303.2
39.42	107001	39.42	31344.7
39.43	107284	39.43	31659.5
39.44	107465	39.44	31424
39.45	107735	39.45	31396.2
39.46	107514	39.46	31143.8
39.47	107218	39.47	29955.3
39.48	106946	39.48	30833.2
39.49	106346	39.49	31931.7
39.5	105371	39.5	31726.4
39.51	104394	39.51	31656.4
39.52	103166	39.52	32108.8
39.53	102152	39.53	31011.9
39.54	101934	39.54	30119.3
39.55	102156	39.55	30834.1
39.56	102259	39.56	30703.8
39.57	102646	39.57	30767.8
39.58	103075	39.58	29567.1
39.59	103059	39.59	31840.4
39.6	102497	39.6	31887
39.61	102242	39.61	31036.3
39.62	102289	39.62	30671.9
39.63	102896	39.63	31269.2
39.64	103694	39.64	31422
39.65	104618	39.65	29905.2
39.66	105489	39.66	31062.7
39.67	106350	39.67	31987.9
39.68	106282	39.68	31491.4
39.69	105602	39.69	30379.1
39.7	104628	39.7	30212.7
39.71	104082	39.71	30327.3
39.72	103294	39.72	30183.8
39.73	102778	39.73	31010.1
39.74	102489	39.74	30256.9
39.75	102523	39.75	31044.7
39.76	102458	39.76	30731.9
39.77	102418	39.77	30988.8
39.78	102540	39.78	30654.2
39.79	102836	39.79	30847.3
39.8	102804	39.8	30571.9
39.81	102580	39.81	31040.2
39.82	102732	39.82	30796.4
39.83	103662	39.83	31508.1
39.84	104385	39.84	31910.9
39.85	104309	39.85	32130.3
39.86	103820	39.86	30807.6
39.87	103794	39.87	30346.3
39.88	104306	39.88	30642.9
39.89	104076	39.89	31389.5
39.9	103241	39.9	31232.6
39.91	102256	39.91	30156.4
39.92	102025	39.92	30242.3
39.93	101636	39.93	31066.4
39.94	101037	39.94	32005.7
39.95	100485	39.95	31131.9
39.96	100858	39.96	31253
39.97	101931	39.97	30862.8
39.98	103048	39.98	31694.8
39.99	103173	39.99	30946.4
40	103443	40	30215
40.01	103902	40.01	31582.4
40.02	104607	40.02	31265.3
40.03	104505	40.03	31183.1
40.04	104233	40.04	31278.5
40.05	103759	40.05	30323.6
40.06	103388	40.06	31237
40.07	102913	40.07	29991
40.08	102228	40.08	31241.3
40.09	101625	40.09	30345
40.1	101744	40.1	30747.6
40.11	102368	40.11	31127.2
40.12	102781	40.12	31647.6
40.13	102799	40.13	31675.8
40.14	102883	40.14	30782.1
40.15	103259	40.15	31382.5
40.16	103448	40.16	30501.9
40.17	103637	40.17	31026
40.18	103616	40.18	30730.3
40.19	103804	40.19	30589.5
40.2	103684	40.2	29369.3
40.21	103454	40.21	30249.2
40.22	102348	40.22	28168.5
40.23	101577	40.23	30898.8
40.24	101554	40.24	31201.2
40.25	102394	40.25	29568.6
40.26	102619	40.26	29686.3
40.27	102727	40.27	30700.3
40.28	102594	40.28	32154.5
40.29	102848	40.29	30194
40.3	102932	40.3	29786.7
40.31	102496	40.31	29963.1
40.32	101594	40.32	29821
40.33	101295	40.33	31462.7
40.34	101818	40.34	31787.5
40.35	102245	40.35	30437
40.36	102044	40.36	31383.2
40.37	101699	40.37	30587.4
40.38	101728	40.38	30186.5
40.39	102182	40.39	30234
40.4	101973	40.4	30079.4
40.41	101442	40.41	31471.7
40.42	101535	40.42	31768.9
40.43	102140	40.43	30114.1
40.44	102875	40.44	31442.9
40.45	103515	40.45	31218.5
40.46	104129	40.46	31355.6
40.47	104367	40.47	31228.8
40.48	104347	40.48	29600.6
40.49	103720	40.49	30593.1
40.5	102419	40.5	32031.8
40.51	101119	40.51	29600.9
40.52	100000	40.52	30663.9
40.53	98805.9	40.53	31869.4
40.54	98351.9	40.54	31199.8
40.55	98816.7	40.55	30443.2
40.56	99903.7	40.56	30552.7
40.57	100946	40.57	30340
40.58	101893	40.58	30387.1
40.59	102166	40.59	31493.7
40.6	102099	40.6	31247.8
40.61	101822	40.61	31135.9
40.62	101504	40.62	30183.3
40.63	100907	40.63	30310.9
40.64	100867	40.64	30133.8
40.65	101067	40.65	30418.4
40.66	101446	40.66	31176.4
40.67	101448	40.67	30426.1
40.68	101196	40.68	30883.3
40.69	100741	40.69	29979.1
40.7	100669	40.7	31747.5
40.71	101144	40.71	30187
40.72	101613	40.72	29971.7
40.73	101629	40.73	31253.6
40.74	101262	40.74	30193.7
40.75	100713	40.75	31410.2
40.76	99986.1	40.76	29433
40.77	99479.1	40.77	29546.8
40.78	99345.9	40.78	31343.6
40.79	99782.1	40.79	31454.9
40.8	100562	40.8	30156.2
40.81	101589	40.81	31694.8
40.82	102081	40.82	30618.7
40.83	102089	40.83	31180.5
40.84	101591	40.84	30532.5
40.85	101301	40.85	31093.4
40.86	101271	40.86	30924.6
40.87	101427	40.87	30236.5
40.88	101511	40.88	30362.2
40.89	101490	40.89	30532.5
40.9	101499	40.9	31084.3
40.91	101056	40.91	31027.1
40.92	100533	40.92	30468.2
40.93	100287	40.93	31263.7
40.94	100025	40.94	32036.8
40.95	99684.4	40.95	31502.6
40.96	99394.5	40.96	31051.2
40.97	99291.3	40.97	29811.5
40.98	98949.2	40.98	30255.8
40.99	98557	40.99	30315.6
41	98508.1	41	31550.8
41.01	98932.2	41.01	29834
41.02	99908.2	41.02	31624.8
41.03	100426	41.03	31405.1
41.04	100087	41.04	30627.4
41.05	99554.5	41.05	29985.9
41.06	99566.7	41.06	30450.8
41.07	99846.2	41.07	30521.6
41.08	99541.4	41.08	30820.7
41.09	99121	41.09	30429.3
41.1	98976.7	41.1	29832.2
41.11	99072.4	41.11	29684.1
41.12	98673.9	41.12	31218.5
41.13	97839.6	41.13	30089.4
41.14	97015	41.14	30966
41.15	96726.8	41.15	30439.6
41.16	96772.9	41.16	30854
41.17	97086.9	41.17	29507.1
41.18	97289.8	41.18	29718.6
41.19	97649.2	41.19	30419.8
41.2	98102.8	41.2	30852.4
41.21	98544.2	41.21	30428.6
41.22	98910.4	41.22	30773.2
41.23	99237.4	41.23	30180.8
41.24	99491.3	41.24	30334.8
41.25	99823.7	41.25	29640.6
41.26	100172	41.26	30623.2
41.27	100194	41.27	30732.5
41.28	99887.9	41.28	30670.1
41.29	99573.7	41.29	30621.5
41.3	99197.3	41.3	29475.9
41.31	98781.3	41.31	31232.6
41.32	98756.5	41.32	30775.8
41.33	98458.2	41.33	32040.6
41.34	97901	41.34	30900.1
41.35	97898.6	41.35	30560.6
41.36	98134.8	41.36	30772.4
41.37	97806.1	41.37	32104.6
41.38	97378.9	41.38	30917.3
41.39	97493.2	41.39	30752.2
41.4	97859.7	41.4	30090.1
41.41	98256.5	41.41	30872
41.42	98958.3	41.42	30191.9
41.43	99069.7	41.43	30912.3
41.44	98824.9	41.44	30567.2
41.45	98824.3	41.45	29795.9
41.46	98928.8	41.46	31231.1
41.47	98818.2	41.47	30918.4
41.48	98584.9	41.48	29833
41.49	98542.1	41.49	30581.7
41.5	98335	41.5	31071.9
41.51	98012.8	41.51	29851.1
41.52	97620.4	41.52	29582.2
41.53	97215.7	41.53	30373.1
41.54	97206.1	41.54	28965.6
41.55	97321.2	41.55	30135.7
41.56	97270.6	41.56	29633.2
41.57	97075.7	41.57	29748.2
41.58	96936.3	41.58	30250.1
41.59	96908.5	41.59	31129.2
41.6	96937.2	41.6	30934.8
41.61	97409.3	41.61	30015
41.62	98003.6	41.62	30241.3
41.63	98599.3	41.63	30461.8
41.64	98914.8	41.64	30724.9
41.65	98786.2	41.65	29977.3
41.66	98301.6	41.66	30223.6
41.67	97343.7	41.67	31038.8
41.68	96678	41.68	30005.3
41.69	96374.9	41.69	30255.4
41.7	96901.1	41.7	29040.5
41.71	97652.6	41.71	29379.1
41.72	98715.2	41.72	30454.7
41.73	99219.7	41.73	30031.4
41.74	99246.9	41.74	31503.5
41.75	99129.3	41.75	29572.8
41.76	99154.1	41.76	31736.8
41.77	98239.5	41.77	31192.9
41.78	97566.9	41.78	32198.5
41.79	97346.9	41.79	30563.8
41.8	97923	41.8	29922.8
41.81	97837.9	41.81	30454.4
41.82	98088.8	41.82	29457.1
41.83	98299.7	41.83	30576.9
41.84	98805.7	41.84	30259.8
41.85	99216.3	41.85	30889.9
41.86	99453.7	41.86	31136.6
41.87	99671	41.87	32389.2
41.88	100106	41.88	29933.9
41.89	100471	41.89	30234.9
41.9	100328	41.9	30549.1
41.91	99712.3	41.91	29632.9
41.92	98970.4	41.92	30369.7
41.93	98183.1	41.93	31161
41.94	97287.8	41.94	30548
41.95	96640.9	41.95	29953.3
41.96	96595.1	41.96	28992.5
41.97	97921.3	41.97	29694.9
41.98	98905.7	41.98	30579.6
41.99	99186.9	41.99	30601.1
42	98939.1	42	30640.3
42.01	99361.7	42.01	30900.1
42.02	99300.8	42.02	30132
42.03	98521.8	42.03	29930.6
42.04	97180.7	42.04	30889.6
42.05	96316	42.05	29198.2
42.06	96208.3	42.06	30862.5
42.07	96908.7	42.07	29684.2
42.08	96687	42.08	30663.7
42.09	95614.8	42.09	29969
42.1	94903.5	42.1	30112
42.11	95657.3	42.11	30736.4
42.12	96591.2	42.12	31136.8
42.13	96799.2	42.13	29471.9
42.14	96552.6	42.14	31971.1
42.15	96932.6	42.15	29181.8
42.16	98115.1	42.16	30130.6
42.17	99429.3	42.17	30798.4
42.18	99711.6	42.18	30382.2
42.19	99299.3	42.19	30565.8
42.2	98920.3	42.2	30469.4
42.21	98710.4	42.21	30974.5
42.22	98374.9	42.22	31310.3
42.23	97525.7	42.23	30658
42.24	97043.6	42.24	31081.4
42.25	97343.9	42.25	31496.7
42.26	98200.1	42.26	30831.2
42.27	98604	42.27	29775
42.28	98689	42.28	30652.6
42.29	99430.3	42.29	30494.8
42.3	100207	42.3	30703.7
42.31	100110	42.31	30382.6
42.32	99446.3	42.32	30278.8
42.33	98944	42.33	29399.5
42.34	99072.4	42.34	30401
42.35	99561.2	42.35	30288.8
42.36	99695.5	42.36	30721
42.37	99204	42.37	30182.3
42.38	98613.1	42.38	30479.4
42.39	98756.5	42.39	30360.2
42.4	98280.8	42.4	30657.2
42.41	96804.5	42.41	30424.1
42.42	95484.5	42.42	30694.3
42.43	95463.4	42.43	30576.2
42.44	96510.5	42.44	30580.8
42.45	97703.6	42.45	29446.6
42.46	98502.7	42.46	29710.2
42.47	98692.7	42.47	30213.4
42.48	98430.5	42.48	31085.2
42.49	98263.4	42.49	31315.9
42.5	97487	42.5	31465.2
42.51	96220.9	42.51	30405.8
42.52	95440.2	42.52	30397.2
42.53	95740.8	42.53	29939
42.54	96455.6	42.54	29745
42.55	96750.2	42.55	30671.2
42.56	96815.7	42.56	31208.3
42.57	96735.8	42.57	30513.9
42.58	96852.9	42.58	31258.7
42.59	97158.3	42.59	31285.7
42.6	96993.8	42.6	31180.8
42.61	96637.9	42.61	29229.6
42.62	96897.5	42.62	29909.5
42.63	98040.8	42.63	30642.7
42.64	98790.5	42.64	30036.9
42.65	98914	42.65	30881.5
42.66	98715.1	42.66	29974.3
42.67	98715.9	42.67	30315.6
42.68	98186.5	42.68	30447.5
42.69	97369	42.69	31579.5
42.7	96106.1	42.7	31981.8
42.71	95510.3	42.71	31277.4
42.72	95694.4	42.72	30237.2
42.73	96263.8	42.73	30381.6
42.74	96329.2	42.74	30358.2
42.75	96184	42.75	30811.7
42.76	96566	42.76	30709.2
42.77	97463.6	42.77	31101.4
42.78	98260.9	42.78	30344.4
42.79	98546.4	42.79	31265.9
42.8	98172	42.8	30230.9
42.81	97949.4	42.81	31312.7
42.82	97774.3	42.82	31464.9
42.83	97391	42.83	31788.1
42.84	96798.9	42.84	30455.6
42.85	96172.5	42.85	30885.1
42.86	95892.2	42.86	30791.3
42.87	96311.1	42.87	31157.5
42.88	97225.4	42.88	30923.3
42.89	98228.7	42.89	31102.1
42.9	98727.8	42.9	30636.4
42.91	99300.3	42.91	31408.9
42.92	99185	42.92	31196.7
42.93	98594.2	42.93	31004.8
42.94	97417.1	42.94	30762.2
42.95	96117.5	42.95	31089.2
42.96	95133.7	42.96	30730.2
42.97	95127.6	42.97	30635.2
42.98	95810.6	42.98	32556.2
42.99	97117.7	42.99	30364.8
43	98289.8	43	30769.4
43.01	99583.4	43.01	30768.8
43.02	99974.6	43.02	31295.8
43.03	99897.1	43.03	30690.9
43.04	99104.3	43.04	30022.2
43.05	98393.1	43.05	29734.7
43.06	98375.9	43.06	30727
43.07	98472.3	43.07	29956.5
43.08	98658.3	43.08	30997.9
43.09	98761.2	43.09	30225.3
43.1	98971.8	43.1	30115.7
43.11	98425.7	43.11	31869.4
43.12	97381.9	43.12	30940.7
43.13	96164.9	43.13	31031
43.14	94848.3	43.14	30952.6
43.15	94154.5	43.15	31389.9
43.16	94563.8	43.16	30992
43.17	95330.7	43.17	31054.8
43.18	96187	43.18	31759.2
43.19	96904.7	43.19	31122.8
43.2	97470.9	43.2	31479
43.21	97428.1	43.21	30761.7
43.22	97218.7	43.22	30409.3
43.23	97222	43.23	32445.3
43.24	97538.9	43.24	32184.7
43.25	98288.7	43.25	32308
43.26	99070.2	43.26	30554.7
43.27	99927	43.27	30023.1
43.28	100294	43.28	32019.4
43.29	100488	43.29	32429.2
43.3	100875	43.3	33620.1
43.31	101807	43.31	32098.9
43.32	102630	43.32	32099.2
43.33	103461	43.33	33748.4
43.34	104119	43.34	32794.2
43.35	104633	43.35	33421.6
43.36	104878	43.36	32965
43.37	104919	43.37	33645.3
43.38	104373	43.38	32993.9
43.39	103740	43.39	34383.4
43.4	103662	43.4	32783.4
43.41	103886	43.41	34798.9
43.42	103856	43.42	34270.1
43.43	103374	43.43	34034.2
43.44	103021	43.44	35290
43.45	102583	43.45	34185.5
43.46	102157	43.46	35634.7
43.47	101665	43.47	36538.4
43.48	101499	43.48	35902.5
43.49	101622	43.49	37631.9
43.5	102006	43.5	37736.4
43.51	102235	43.51	37709.3
43.52	101975	43.52	38256.6
43.53	101731	43.53	38283.8
43.54	101707	43.54	37174.3
43.55	101147	43.55	36283.3
43.56	100053	43.56	37819.1
43.57	99140.7	43.57	38447
43.58	99022.6	43.58	37558.4
43.59	99088.6	43.59	38243.6
43.6	98996.5	43.6	38416.1
43.61	98650.8	43.61	37192.4
43.62	98410.3	43.62	38170.7
43.63	98754.7	43.63	37586.7
43.64	99163.3	43.64	36384.7
43.65	99264.4	43.65	36206.6
43.66	99088.3	43.66	35866.6
43.67	99659.5	43.67	37077.2
43.68	100789	43.68	36525
43.69	101647	43.69	35585.7
43.7	101773	43.7	35856.8
43.71	101774	43.71	35890.6
43.72	102270	43.72	34719.2
43.73	102814	43.73	33868.2
43.74	102715	43.74	34894.2
43.75	102025	43.75	34214.2
43.76	101548	43.76	34069.4
43.77	101445	43.77	35014
43.78	101099	43.78	33237.7
43.79	100264	43.79	33654.6
43.8	99510.6	43.8	33271.5
43.81	99093.8	43.81	33531.4
43.82	98814.1	43.82	33369.1
43.83	98192.3	43.83	32840.6
43.84	96823.6	43.84	33767.9
43.85	95654.9	43.85	33250.1
43.86	95008.6	43.86	32744.2
43.87	94922.2	43.87	32357.4
43.88	94882.4	43.88	33665.9
43.89	95370.7	43.89	33206.2
43.9	96482.6	43.9	33793.8
43.91	97572.2	43.91	33537.4
43.92	98120	43.92	34210.1
43.93	98040.3	43.93	33022.1
43.94	98146.6	43.94	33000.3
43.95	98429.4	43.95	33425.9
43.96	98590.6	43.96	34639.7
43.97	98626.1	43.97	36467.4
43.98	99017.9	43.98	36578.8
43.99	99557.1	43.99	35975.3
44	100122	44	37165.5
44.01	100041	44.01	38815.4
44.02	99233.5	44.02	40495.9
44.03	98130.5	44.03	43081
44.04	97624.9	44.04	45909.5
44.05	97146	44.05	49275.7
44.06	96676.2	44.06	54694.2
44.07	96341.3	44.07	59086.9
44.08	96117.6	44.08	63697.2
44.09	95846.1	44.09	66829.5
44.1	96075.2	44.1	68389
44.11	96421.8	44.11	69565.1
44.12	96734.8	44.12	67468.7
44.13	97290.2	44.13	67450
44.14	98108.3	44.14	68497.7
44.15	98535.8	44.15	68863.4
44.16	98943.3	44.16	70269.8
44.17	99470.7	44.17	72309.5
44.18	99881	44.18	79277.2
44.19	100603	44.19	84730
44.2	101765	44.2	91337.4
44.21	102817	44.21	96871.3
44.22	103383	44.22	106786
44.23	103671	44.23	117466
44.24	103157	44.24	137445
44.25	101872	44.25	161482
44.26	100986	44.26	188792
44.27	100437	44.27	224164
44.28	99785.4	44.28	246149
44.29	99409.3	44.29	260732
44.3	100007	44.3	244493
44.31	100777	44.31	205893
44.32	101429	44.32	165514
44.33	102065	44.33	136819
44.34	102393	44.34	117527
44.35	102657	44.35	108833
44.36	102659	44.36	108035
44.37	102347	44.37	114789
44.38	101669	44.38	126839
44.39	101740	44.39	141445
44.4	102166	44.4	147307
44.41	102015	44.41	143878
44.42	101941	44.42	128309
44.43	102698	44.43	106412
44.44	104298	44.44	86896.7
44.45	105916	44.45	70552
44.46	107238	44.46	60461.8
44.47	109416	44.47	53804
44.48	112765	44.48	50496.3
44.49	116844	44.49	47394.9
44.5	120323	44.5	44404.3
44.51	125118	44.51	40608.6
44.52	133724	44.52	40118.6
44.53	147004	44.53	40150.8
44.54	163567	44.54	38514.5
44.55	182251	44.55	37957.4
44.56	201948	44.56	38520.1
44.57	219705	44.57	38641.6
44.58	231503	44.58	36890.3
44.59	234462	44.59	37213.5
44.6	228597	44.6	36108.8
44.61	216448	44.61	35948.2
44.62	200993	44.62	35265
44.63	185400	44.63	36302.4
44.64	172434	44.64	36564.2
44.65	164768	44.65	35109.1
44.66	162868	44.66	36872.7
44.67	164942	44.67	35487.6
44.68	168090	44.68	34542.3
44.69	170366	44.69	33924.5
44.7	171389	44.7	33914.5
44.71	169866	44.71	33752
44.72	165179	44.72	33480.2
44.73	157720	44.73	33435
44.74	148927	44.74	33863.7
44.75	139691	44.75	32962.7
44.76	131070	44.76	34281.3
44.77	123624	44.77	32887.8
44.78	117659	44.78	32743.4
44.79	114183	44.79	31450
44.8	112752	44.8	32552.2
44.81	112512	44.81	32666.3
44.82	112165	44.82	32245.7
44.83	111304	44.83	32522.9
44.84	109604	44.84	33821.5
44.85	107491	44.85	32266.1
44.86	105274	44.86	32425.5
44.87	103857	44.87	31772.5
44.88	104114	44.88	30879.4
44.89	105913	44.89	30450.4
44.9	107731	44.9	31586.5
44.91	109859	44.91	30609
44.92	111751	44.92	30482.6
44.93	112910	44.93	30531.4
44.94	113456	44.94	30928.7
44.95	114253	44.95	31623.2
44.96	116514	44.96	29866.9
44.97	119920	44.97	31236
[truncated: 4,503 more rows]

## Sheet: Figure 2g
	Zn2+	Li+
PVHF	6.18975e-06	7.00777e-05
PMA	6.73745e-07	3.40356e-05
PVHF/PMA	9.86139e-07	5.99591e-05

## Sheet: Figure 2h
	Zn2+	Li+
PVHF	0.13	0.27
PMA	0.06	0.3
PVHF/PMA	0.09	0.29

## Sheet: Figure 3b
Zn2+	0.65
Li+	3.08

## Sheet: Figure 3c
99950	384.1	99950	84.38	99950	22.27	99950	-2.683	99950	-4.153	99950	-4.674	99950	-5.007	99950	-0.6401
82520	361	82520	72.35	82520	19.35	82520	-1.908	82520	-3.131	82520	-3.553	82520	-3.956	82520	-0.391
68120	367.3	68120	68.56	68120	17.8	68120	-0.8648	68120	-2.216	68120	-2.745	68120	-3	68120	-0.1345
56250	355.2	56250	58.97	56250	16.1	56250	-0.4446	56250	-1.523	56250	-1.932	56250	-2.219	56250	0.06809
46440	340.4	46440	54.16	46440	14.89	46440	0.2067	46440	-0.7534	46440	-1.088	46440	-1.586	46440	0.24
38330	311.6	38330	48.53	38330	13.65	38330	0.7785	38330	-0.2056	38330	-0.5697	38330	-0.8785	38330	0.4682
31640	281.2	31640	43.76	31640	12.69	31640	1.232	31640	0.3937	31640	0.01796	31640	-0.3607	31640	0.5823
26120	249.7	26120	39.76	26120	11.94	26120	1.782	26120	0.93	26120	0.533	26120	0.1311	26120	0.7832
21530	231.6	21530	36.75	21530	11.59	21530	2.325	21530	1.405	21530	1.116	21530	0.6037	21530	0.9337
17770	224.1	17770	34.24	17770	11.55	17770	3.035	17770	2.006	17770	1.538	17770	1.11	17770	1.186
14700	210.1	14700	32.11	14700	11.68	14700	3.558	14700	2.494	14700	2.134	14700	1.615	14700	1.369
12110	176.7	12110	28.66	12110	12.07	12110	4.252	12110	3.206	12110	2.606	12110	2.102	12110	1.643
10010	147.9	10010	24.99	10010	12.76	10010	5.112	10010	3.833	10010	3.242	10010	2.637	10010	1.921
8252	128	8252	23.14	8252	13.25	8252	5.916	8252	4.667	8252	3.933	8252	3.237	8252	2.226
6812	115	6812	23.42	6812	13.93	6812	7.007	6812	5.512	6812	4.715	6812	3.881	6812	2.6
5625	117.8	5625	24.65	5625	14.84	5625	8.069	5625	6.482	5625	5.516	5625	4.659	5625	2.991
4643	123.8	4643	25.98	4643	15.87	4643	9.45	4643	7.639	4643	6.556	4643	5.499	4643	3.469
3833	117.5	3833	27.58	3833	17.18	3833	11.06	3833	8.906	3833	7.687	3833	6.477	3833	4.033
3164	109.4	3164	29.8	3164	19.13	3164	12.79	3164	10.51	3164	9.042	3164	7.604	3164	4.44
2612	100.4	2612	32.94	2612	21.48	2612	14.98	2612	12.29	2612	10.55	2612	8.954	2612	5.192
2153	95.08	2153	36.79	2153	24.15	2153	17.48	2153	14.4	2153	12.39	2153	10.5	2153	6.013
1777	103.1	1777	41.4	1777	27.56	1777	20.43	1777	16.82	1777	14.5	1777	12.31	1777	6.964
1470	110	1470	46.25	1470	31.37	1470	24	1470	19.7	1470	16.99	1470	14.41	1470	8.048
1211	115.6	1211	51.58	1211	35.45	1211	28.09	1211	23.21	1211	19.94	1211	16.92	1211	9.338
1001	120.6	1001	57.64	1001	39.86	1001	32.86	1001	27.22	1001	23.38	1001	19.87	1001	10.82
825.2	125.3	825.2	64.53	825.2	45.01	825.2	37.88	825.2	31.45	825.2	27.26	825.2	23.17	825.2	12.39
683.6	131.2	683.6	73	683.6	51.44	683.6	44.6	683.6	37.12	683.6	31.98	683.6	27.17	683.6	14.32
561.5	140.7	561.5	83.26	561.5	59.27	561.5	52.85	561.5	44.14	561.5	37.83	561.5	32.09	561.5	16.67
463.9	158.2	463.9	95.38	463.9	68.6	463.9	62.32	463.9	52.07	463.9	44.33	463.9	37.72	463.9	19.31
380.9	183	380.9	109.1	380.9	79.33	380.9	73.91	380.9	61.9	380.9	52.62	380.9	44.69	380.9	22.51
317.4	207.2	317.4	124.7	317.4	91.72	317.4	86.49	317.4	72.63	317.4	61.63	317.4	52.22	317.4	25.95
258.8	230.1	258.8	142.9	258.8	106.1	258.8	103.3	258.8	86.83	258.8	73.58	258.8	62.16	258.8	30.45
214.8	259	214.8	164.6	214.8	123	214.8	121.5	214.8	102.3	214.8	86.62	214.8	73.1	214.8	35.23
175.8	296.3	175.8	190.2	175.8	142.5	175.8	145	175.8	122.2	175.8	103.3	175.8	87.13	175.8	41.3
146.5	338.9	146.5	219.6	146.5	164.3	146.5	170.2	146.5	143.6	146.5	121.1	146.5	102.1	146.5	47.77
122.1	387.1	122.1	254.1	122.1	190.8	122.1	199.8	122.1	168.8	122.1	142.3	122.1	119.7	122.1	55.21
97.66	437.7	97.66	291.8	97.66	221.2	97.66	242.9	97.66	205.4	97.66	172.9	97.66	145.4	97.66	65.91
82.54	494.8	82.54	334.5	82.54	256	82.54	280.5	82.54	237.4	82.54	199.6	82.54	167.6	82.54	75.04
68.13	567.9	68.13	387	68.13	298.6	68.13	333.5	68.13	282.5	68.13	237.2	68.13	198.9	68.13	87.95
56.23	657.3	56.23	450.6	56.23	349.7	56.23	415	56.23	351.4	56.23	294.7	56.23	247	56.23	107.4
46.42	764	46.42	526.7	46.42	410.9	46.42	468.5	46.42	397.5	46.42	333.1	46.42	278.7	46.42	120.2
38.31	887.8	38.31	616.1	38.31	483.2	38.31	557.4	38.31	472	38.31	395.7	38.31	331.1	38.31	141
31.62	1031	31.62	721.1	31.62	568.5	31.62	659.8	31.62	559.1	31.62	467.6	31.62	391.4	31.62	164.5
26.1	1198	26.1	845.1	26.1	670	26.1	782	26.1	662.2	26.1	553.7	26.1	462.9	26.1	192.2
21.54	1395	21.54	992.4	21.54	790.9	21.54	926.2	21.54	784.8	21.54	655.7	21.54	548.1	21.54	224.6
17.78	1626	17.78	1168	17.78	934.5	17.78	1096	17.78	929.4	17.78	775.7	17.78	648.4	17.78	262.5
14.68	1899	14.68	1377	14.68	1105	14.68	1298	14.68	1102	14.68	918.5	14.68	767.8	14.68	306.6
12.12	2223	12.12	1624	12.12	1307	12.12	1538	12.12	1304	12.12	1088	12.12	908.3	12.12	358.1
10	2605	10	1918	10	1548	10	1815	10	1543	10	1287	10	1074	10	417.7
8.254	3061	8.254	2270	8.254	1836	8.254	2156	8.254	1828	8.254	1524	8.254	1272	8.254	487.9
6.813	3609	6.813	2690	6.813	2177	6.813	2553	6.813	2166	6.813	1805	6.813	1506	6.813	569.6
5.623	4264	5.623	3191	5.623	2581	5.623	3025	5.623	2567	5.623	2137	5.623	1784	5.623	664.4
4.642	5049	4.642	3788	4.642	3063	4.642	3583	4.642	3045	4.642	2535	4.642	2114	4.642	774.4
3.831	5975	3.831	4495	3.831	3631	3.831	4244	3.831	3612	3.831	3009	3.831	2508	3.831	902.7
3.162	7091	3.162	5341	3.162	4307	3.162	5048	3.162	4294	3.162	3575	3.162	2978	3.162	1056
2.61	8419	2.61	6346	2.61	5107	2.61	5979	2.61	5089	2.61	4228	2.61	3519	2.61	1224
2.154	10090	2.154	7580	2.154	6079	2.154	7128	2.154	6062	2.154	5034	2.154	4192	2.154	1435
1.778	12100	1.778	9055	1.778	7238	1.778	8442	1.778	7175	1.778	5963	1.778	4956	1.778	1658
1.468	14360	1.468	10740	1.468	8569	1.468	10170	1.468	8644	1.468	7172	1.468	5961	1.468	1972
1.212	16940	1.212	12680	1.212	10100	1.212	12050	1.212	10230	1.212	8507	1.212	7056	1.212	2273
1	19900	1	14950	1	11870	1	14260	1	12120	1	10050	1	8333	1	2613
0.8254	23350	0.8254	17590	0.8254	13910	0.8254	16930	0.8254	14390	0.8254	11910	0.8254	9869	0.8254	3000
0.6813	27430	0.6813	20630	0.6813	16260	0.6813	19990	0.6813	16950	0.6813	14030	0.6813	11620	0.6813	3404
0.5623	32270	0.5623	24170	0.5623	18980	0.5623	23620	0.5623	20050	0.5623	16580	0.5623	13680	0.5623	3875
0.4642	37980	0.4642	28330	0.4642	22090	0.4642	27870	0.4642	23710	0.4642	19550	0.4642	16110	0.4642	4398
0.3831	44720	0.3831	33180	0.3831	25660	0.3831	32880	0.3831	28030	0.3831	23080	0.3831	18970	0.3831	4979
0.3162	52670	0.3162	38820	0.3162	29780	0.3162	38920	0.3162	33070	0.3162	27200	0.3162	22300	0.3162	5626
0.261	61990	0.261	45350	0.261	34490	0.261	45900	0.261	39010	0.261	32030	0.261	26190	0.261	6342
0.2154	72910	0.2154	52880	0.2154	39870	0.2154	54170	0.2154	45920	0.2154	37710	0.2154	30690	0.2154	7145
0.1778	85660	0.1778	61560	0.1778	45970	0.1778	63780	0.1778	54210	0.1778	44290	0.1778	35910	0.1778	8037
0.1468	100500	0.1468	71500	0.1468	52840	0.1468	75200	0.1468	63810	0.1468	51920	0.1468	41930	0.1468	9033
0.1212	117800	0.1212	82890	0.1212	60650	0.1212	88530	0.1212	75020	0.1212	60790	0.1212	48850	0.1212	10150
0.1	138400	0.1	96180	0.1	69730	0.1	104100	0.1	88000	0.1	71070	0.1	56590	0.1	11420
0.08254	162300	0.08254	111400	0.08254	80070	0.08254	123200	0.08254	104000	0.08254	83470	0.08254	65830	0.08254	13040
0.06813	189500	0.06813	128500	0.06813	91650	0.06813	144100	0.06813	121200	0.06813	96770	0.06813	75510	0.06813	14670
0.05623	222200	0.05623	148000	0.05623	104900	0.05623	169100	0.05623	141400	0.05623	112200	0.05623	86360	0.05623	16620
0.04642	260500	0.04642	170200	0.04642	120100	0.04642	198600	0.04642	164600	0.04642	129600	0.04642	98180	0.04642	18930
0.03831	303600	0.03831	197200	0.03831	137800	0.03831	233800	0.03831	191000	0.03831	149000	0.03831	110400	0.03831	21710
0.03162	352300	0.03162	229000	0.03162	158500	0.03165	273600	0.03162	221100	0.03162	170400	0.03162	123200	0.03162	24780
0.0261	407600	0.0261	264800	0.0261	182800	0.02609	320300	0.02609	254700	0.0261	193800	0.0261	135800	0.0261	28440
0.02154	471000	0.02154	305400	0.02154	213100	0.02155	370800	0.02155	291700	0.02154	220300	0.02154	149000	0.02154	32780
0.01778	543800	0.01778	352200	0.01778	249800	0.01777	424400	0.01777	332700	0.01777	247300	0.01778	156200	0.01778	37550
0.01468	628000	0.01468	407500	0.01468	292800	0.01468	483900	0.01468	377900	0.01468	271400	0.01468	165300	0.01468	43110
0.01212	724800	0.01212	472800	0.01212	343800	0.01212	553100	0.01212	427600	0.01212	317300	0.01212	173000	0.01212	49230
0.01	834300	0.01	548300	0.01	402900	0.01	628200	0.01	481900	0.01	353700	0.01	165100	0.01	56550

## Sheet: Figure 3e
Otf-		Zn2+		Li+
Distance	PMF	Distance	PMF	Distance	PMF
-3	0	-3	0	-3.00001	0
-2.98759	0.22523	-2.98481	-0.15347	-2.98625	0.1755
-2.97517	0.33617	-2.96961	-0.22703	-2.97249	0.35632
-2.96276	0.40413	-2.95441	0.0062	-2.95873	0.48904
-2.95034	0.43532	-2.93922	0.18092	-2.94498	0.57369
-2.93793	0.58812	-2.92402	0.4669	-2.93122	0.57453
-2.92551	0.65869	-2.90883	0.75936	-2.91746	0.58876
-2.9131	0.73423	-2.89363	1.0726	-2.9037	0.69539
-2.90068	0.81799	-2.87843	1.35033	-2.88994	0.73154
-2.88827	0.86686	-2.86324	1.59925	-2.87619	0.75051
-2.87585	0.91039	-2.84804	1.76777	-2.86243	0.85192
-2.86344	0.93731	-2.83284	1.8691	-2.84867	0.85672
-2.85102	0.96294	-2.81765	1.91397	-2.83491	0.91809
-2.83861	0.99185	-2.80245	1.91331	-2.82115	0.94708
-2.82619	1.03133	-2.78726	1.94689	-2.8074	1.00546
-2.81377	1.07996	-2.77206	2.09602	-2.79364	1.03121
-2.80136	1.13066	-2.75686	2.30121	-2.77988	1.05648
-2.78894	1.17849	-2.74167	2.46287	-2.76612	1.0914
-2.77653	1.22717	-2.72647	2.52755	-2.75237	1.10814
-2.76411	1.26051	-2.71128	2.50742	-2.73861	1.11467
-2.7517	1.28626	-2.69608	2.41415	-2.72485	1.11321
-2.73928	1.3078	-2.68088	2.26533	-2.71109	1.1135
-2.72687	1.33207	-2.66569	2.04418	-2.69733	1.12292
-2.71445	1.3572	-2.65049	1.76825	-2.68358	1.12118
-2.70204	1.39028	-2.63529	1.35979	-2.66982	1.1229
-2.68962	1.42816	-2.6201	0.90144	-2.65606	1.12989
-2.67721	1.4723	-2.6049	-0.24007	-2.6423	1.13196
-2.66479	1.51942	-2.58971	-0.36971	-2.62854	1.13755
-2.65238	1.57159	-2.57451	0.69246	-2.61479	1.14479
-2.63996	1.62549	-2.55931	0.69246	-2.60103	1.15345
-2.62755	1.68792	-2.54412	0.69246	-2.58727	1.16367
-2.61513	1.75591	-2.52892	0.69246	-2.57351	1.18228
-2.60272	1.83796	-2.51373	0.69246	-2.55976	1.20336
-2.5903	1.91107	-2.49853	0.69246	-2.546	1.22933
-2.57789	2.01629	-2.48333	0.69246	-2.53224	1.27414
-2.56547	2.19545	-2.46814	0.69246	-2.51848	1.33804
-2.55306	2.23171	-2.45294	0.69246	-2.50472	1.41908
-2.54064	2.26903	-2.43774	1.0243	-2.49096	1.52126
-2.52822	2.18158	-2.42255	1.7939	-2.47721	1.6361
-2.51581	2.15024	-2.40735	2.67559	-2.46345	1.75601
-2.50339	2.11651	-2.39216	3.323	-2.44969	1.87781
-2.49098	2.09307	-2.37696	3.94785	-2.43593	1.97956
-2.47856	2.08678	-2.36176	4.50475	-2.42217	2.09517
-2.46615	2.08599	-2.34657	4.96998	-2.40842	2.18299
-2.45373	2.09392	-2.33137	5.34644	-2.39466	2.26788
-2.44132	2.11175	-2.31618	5.6476	-2.3809	2.34803
-2.4289	2.13885	-2.30098	5.84359	-2.36714	2.42416
-2.41649	2.17201	-2.28578	6.00231	-2.35338	2.4962
-2.40407	2.20666	-2.27059	6.13234	-2.33963	2.57673
-2.39166	2.24436	-2.25539	6.28373	-2.32587	2.64416
-2.37924	2.27799	-2.24019	6.46561	-2.31211	2.71982
-2.36683	2.31792	-2.225	6.63626	-2.29835	2.79693
-2.35441	2.36602	-2.2098	6.76737	-2.2846	2.86852
-2.342	2.41879	-2.19461	6.84146	-2.27084	2.94267
-2.32958	2.48822	-2.17941	6.88757	-2.25708	3.01724
-2.31717	2.57817	-2.16421	6.98823	-2.24332	3.08778
-2.30475	2.66347	-2.14902	7.19198	-2.22956	3.16565
-2.29234	2.81042	-2.13382	7.45184	-2.21581	3.23871
-2.27992	2.9741	-2.11863	7.69986	-2.20205	3.30307
-2.26751	3.10253	-2.10343	7.82745	-2.18829	3.36754
-2.25509	3.13373	-2.08823	7.86276	-2.17453	3.43152
-2.24268	3.23327	-2.07304	7.84855	-2.16077	3.4961
-2.23026	3.33258	-2.05784	7.82129	-2.14702	3.55296
-2.21785	3.40327	-2.04264	7.83284	-2.13326	3.60422
-2.20543	3.48799	-2.02745	7.84537	-2.1195	3.6492
-2.19301	3.56996	-2.01225	7.8028	-2.10574	3.69218
-2.1806	3.66632	-1.99706	7.66417	-2.09198	3.71629
-2.16818	3.72504	-1.98186	7.44493	-2.07823	3.726
-2.15577	3.79108	-1.96666	7.22879	-2.06447	3.72878
-2.14335	3.83637	-1.95147	7.04162	-2.05071	3.72406
-2.13094	3.88936	-1.93627	6.87655	-2.03695	3.71129
-2.11852	3.92078	-1.92108	6.66233	-2.0232	3.70483
-2.10611	3.94377	-1.90588	6.37769	-2.00944	3.69378
-2.09369	3.96164	-1.89068	5.98688	-1.99568	3.68065
-2.08128	3.9742	-1.87549	5.53213	-1.98192	3.67427
-2.06886	3.9902	-1.86029	4.93423	-1.96816	3.66909
-2.05645	4.01424	-1.84509	4.43369	-1.95441	3.66342
-2.04403	4.05127	-1.8299	3.39645	-1.94065	3.66187
-2.03162	4.1	-1.8147	0.69246	-1.92689	3.66355
-2.0192	4.16679	-1.79951	0.69246	-1.91313	3.66723
-2.00679	4.23544	-1.78431	0.69246	-1.89937	3.67149
-1.99437	4.30495	-1.76911	0.69246	-1.88562	3.67674
-1.98196	4.36876	-1.75392	0.69246	-1.87186	3.68633
-1.96954	4.42409	-1.73872	0.69246	-1.8581	3.69456
-1.95713	4.473	-1.72353	0.69246	-1.84434	3.70683
-1.94471	4.52078	-1.70833	0.69246	-1.83059	3.72328
-1.93229	4.57233	-1.69313	0.69246	-1.81683	3.73433
-1.91988	4.61393	-1.67794	0.69246	-1.80307	3.75255
-1.90747	4.64789	-1.66274	0.69246	-1.78931	3.77082
-1.89505	4.67197	-1.64754	3.85592	-1.77555	3.78886
-1.88263	4.67922	-1.63235	4.58155	-1.7618	3.8067
-1.87022	4.6859	-1.61715	5.13453	-1.74804	3.82177
-1.8578	4.68905	-1.60196	5.53732	-1.73428	3.8423
-1.84539	4.6933	-1.58676	6.05011	-1.72052	3.85852
-1.83297	4.69479	-1.57156	6.46372	-1.70676	3.87527
-1.82056	4.69293	-1.55637	6.85196	-1.69301	3.90189
-1.80814	4.69111	-1.54117	7.18048	-1.67925	3.93564
-1.79573	4.6818	-1.52598	7.4427	-1.66549	3.98731
-1.78331	4.67532	-1.51078	7.64864	-1.65173	4.04696
-1.7709	4.66149	-1.49558	7.79714	-1.63797	4.10998
-1.75848	4.64298	-1.48039	7.87986	-1.62422	4.17373
-1.74607	4.6103	-1.46519	7.89628	-1.61046	4.24009
-1.73365	4.58221	-1.45	7.84543	-1.5967	4.28581
-1.72124	4.54761	-1.4348	7.727	-1.58294	4.33739
-1.70882	4.4749	-1.4196	7.66845	-1.56918	4.3826
-1.69641	4.40936	-1.40441	7.65704	-1.55543	4.42609
-1.68399	4.36279	-1.38921	7.65369	-1.54167	4.4722
-1.67158	4.27811	-1.37401	7.60854	-1.52791	4.51397
-1.65916	4.24476	-1.35882	7.54891	-1.51415	4.55279
-1.64675	4.18321	-1.34362	7.48885	-1.50039	4.59515
-1.63433	4.09268	-1.32843	7.482	-1.48664	4.63892
-1.62192	4.15126	-1.31323	7.53246	-1.47288	4.68551
-1.6095	3.96911	-1.29803	7.59185	-1.45912	4.73447
-1.59708	3.96183	-1.28284	7.63106	-1.44536	4.78371
-1.58467	3.76434	-1.26764	7.61426	-1.4316	4.83039
-1.57225	3.67061	-1.25245	7.53391	-1.41785	4.88229
-1.55984	3.57922	-1.23725	7.42223	-1.40409	4.9321
-1.54742	3.47943	-1.22205	7.34798	-1.39033	4.97916
-1.53501	3.41331	-1.20686	7.37791	-1.37657	5.02006
-1.52259	3.36581	-1.19166	7.53123	-1.36282	5.06885
-1.51018	3.29635	-1.17646	7.70187	-1.34906	5.1133
-1.49776	3.25103	-1.16127	7.8027	-1.3353	5.15062
-1.48535	3.21495	-1.14607	7.79427	-1.32154	5.19157
-1.47293	3.19033	-1.13088	7.74734	-1.30778	5.22624
-1.46052	3.17558	-1.11568	7.88437	-1.29403	5.26411
-1.4481	3.16617	-1.10048	8.17389	-1.28027	5.29257
-1.43569	3.1598	-1.08529	8.36563	-1.26651	5.31579
-1.42327	3.15616	-1.07009	8.42597	-1.25275	5.33384
-1.41086	3.14618	-1.0549	8.40138	-1.23899	5.33492
-1.39844	3.13599	-1.0397	8.27506	-1.22524	5.32534
-1.38603	3.122	-1.0245	8.05821	-1.21148	5.31326
-1.37361	3.09948	-1.00931	7.74366	-1.19772	5.29926
-1.3612	3.06916	-0.99411	7.39524	-1.18396	5.27917
-1.34878	3.0351	-0.97891	6.89332	-1.1702	5.26185
-1.33637	2.9998	-0.96372	6.7488	-1.15645	5.245
-1.32395	2.96886	-0.94852	6.85944	-1.14269	5.23086
-1.31154	2.94612	-0.93332	6.97571	-1.12893	5.22061
-1.29912	2.92655	-0.91813	7.03874	-1.11517	5.2166
-1.28671	2.91631	-0.90293	7.07831	-1.10142	5.21089
-1.27429	2.91311	-0.88774	7.12446	-1.08766	5.21624
-1.26187	2.91475	-0.87254	7.13111	-1.0739	5.21826
-1.24946	2.92683	-0.85735	7.1144	-1.06014	5.22837
-1.23704	2.94053	-0.84215	7.08458	-1.04638	5.24508
-1.22463	2.95927	-0.82695	7.06688	-1.03263	5.26622
-1.21221	2.98035	-0.81176	7.02773	-1.01887	5.28799
-1.1998	3.00362	-0.79656	6.96644	-1.00511	5.3153
-1.18738	3.03856	-0.78136	6.87156	-0.99135	5.33851
-1.17497	3.07827	-0.76617	6.68872	-0.97759	5.37723
-1.16255	3.13454	-0.75097	6.43176	-0.96384	5.41374
-1.15014	3.19272	-0.73578	6.07866	-0.95008	5.44778
-1.13772	3.26139	-0.72058	5.7629	-0.93632	5.49486
-1.12531	3.33993	-0.70538	5.53538	-0.92256	5.54039
-1.11289	3.3995	-0.69019	5.67605	-0.9088	5.59488
-1.10048	3.47952	-0.67499	5.89677	-0.89505	5.65225
-1.08806	3.51916	-0.6598	6.03661	-0.88129	5.72816
-1.07565	3.55414	-0.6446	6.18248	-0.86753	5.79127
-1.06323	3.59422	-0.6294	6.30441	-0.85377	5.85691
-1.05082	3.63007	-0.61421	6.39792	-0.84001	5.86119
-1.0384	3.68727	-0.59901	6.48625	-0.82626	5.8757
-1.02599	3.76013	-0.58381	6.57153	-0.8125	5.87129
-1.01357	3.82142	-0.56862	6.65606	-0.79874	5.87428
-1.00115	3.89155	-0.55342	6.7599	-0.78498	5.8706
-0.98874	3.95152	-0.53823	6.89581	-0.77122	5.87772
-0.97633	4.00868	-0.52303	7.03728	-0.75747	5.88575
-0.96391	4.06328	-0.50783	7.1951	-0.74371	5.89561
-0.95149	4.10275	-0.49264	7.3322	-0.72995	5.89425
-0.93908	4.1391	-0.47744	7.46614	-0.71619	5.89787
-0.92666	4.16977	-0.46225	7.58532	-0.70243	5.90647
-0.91425	4.19263	-0.44705	7.73714	-0.68868	5.91591
-0.90183	4.21093	-0.43185	7.89855	-0.67492	5.91957
-0.88942	4.22929	-0.41666	8.07582	-0.66116	5.92349
-0.877	4.24133	-0.40146	8.23671	-0.6474	5.92518
-0.86459	4.25434	-0.38626	8.39904	-0.63365	5.92932
-0.85217	4.26378	-0.37107	8.57911	-0.61989	5.93498
-0.83976	4.27499	-0.35587	8.78392	-0.60613	5.93914
-0.82734	4.2846	-0.34068	9.00439	-0.59237	5.94713
-0.81493	4.29358	-0.32548	9.18081	-0.57861	5.95541
-0.80251	4.30924	-0.31028	9.28827	-0.56486	5.96983
-0.7901	4.32854	-0.29509	9.41205	-0.5511	5.98511
-0.77768	4.36003	-0.27989	9.95304	-0.53734	6.00155
-0.76527	4.39742	-0.2647	10.7179	-0.52358	6.01882
-0.75285	4.44135	-0.2495	11.2999	-0.50982	6.04024
-0.74044	4.48453	-0.2343	11.7373	-0.49607	6.06665
-0.72802	4.52644	-0.21911	12.07	-0.48231	6.09377
-0.71561	4.56632	-0.20391	12.3427	-0.46855	6.1295
-0.70319	4.60256	-0.18871	12.6264	-0.45479	6.16289
-0.69078	4.63877	-0.17352	12.8886	-0.44104	6.20692
-0.67836	4.67959	-0.15832	13.1663	-0.42728	6.24977
-0.66594	4.72012	-0.14313	13.4315	-0.41352	6.30122
-0.65353	4.76785	-0.12793	13.823	-0.39976	6.35835
-0.64111	4.82758	-0.11273	14.3453	-0.386	6.41364
-0.6287	4.88977	-0.09754	14.899	-0.37225	6.48597
-0.61628	4.95634	-0.08817	15.377	-0.35849	6.54336
-0.60387	5.02944	-0.07023	16.622	-0.34473	6.58986
-0.59145	5.11277	-0.05229	17.4401	-0.33097	6.67335
-0.57904	5.22048	-0.03435	18.2817	-0.31721	6.78197
-0.56662	5.32294	-0.01641	19.0637	-0.30346	6.87026
-0.55421	5.45385	0.00153	19.7518	-0.2897	6.89097
-0.54179	5.42369	0.01947	20.29	-0.27594	6.93364
-0.52938	5.33057	0.03741	20.6208	-0.26218	7.15203
-0.43168	5.32992	0.05535	20.7837	-0.50086	7.15213
-0.40697	5.65436	0.07329	20.9316	-0.48328	7.29871
-0.38226	5.63749	0.09123	21.2428	-0.4657	7.5867
-0.35755	5.61082	0.10917	21.7251	-0.44812	7.79684
-0.33284	5.64287	0.12711	22.3872	-0.43054	7.96633
-0.30814	5.65738	0.14505	23.1958	-0.41296	8.20974
-0.28343	5.66521	0.16299	24.1094	-0.39538	8.44412
-0.25872	5.64839	0.18093	25.0691	-0.3778	8.70837
-0.23401	5.63938	0.19887	25.7994	-0.36022	8.96687
-0.2093	5.62998	0.21681	26.1822	-0.34264	9.23988
-0.18459	5.63138	0.23475	26.3924	-0.32506	9.49673
-0.15989	5.66138	0.25269	26.5195	-0.30748	9.76991
-0.13518	5.71271	0.27064	26.564	-0.2899	10.0354
-0.11047	5.75502	0.28857	26.5278	-0.27232	10.3003
-0.08576	5.79268	0.30651	26.4192	-0.25474	10.5698
-0.06105	5.83506	0.32446	26.2472	-0.23716	10.839
-0.03634	5.8688	0.3424	26.0555	-0.21958	11.0994
-0.01164	5.88632	0.36034	25.9565	-0.202	11.3404
0.01307	5.90611	0.37828	25.9977	-0.18442	11.5593
0.03778	5.93581	0.39622	26.139	-0.16684	11.7636
0.06249	5.98029	0.41416	26.3279	-0.14925	11.972
0.0872	6.08519	0.4321	26.7048	-0.13167	12.1884
0.1119	6.34705	0.45004	25.6981	-0.11409	12.3913
0.13661	6.5784	0.46798	22.4687	-0.09651	12.5886
0.16132	6.75261	0.48592	22.4687	-0.07893	12.7683
0.18603	6.9009	0.50386	22.4687	-0.06135	12.9382
0.21074	7.04296	0.5218	22.4687	-0.04377	13.1071
0.23545	7.17513	0.53974	22.4687	-0.02619	13.2755
0.26015	7.30381	0.55768	22.4687	-0.00861	13.4504
0.28486	7.41854	0.57562	22.4687	0.00897	13.6188
0.30957	7.50571	0.59356	22.4687	0.02655	13.7646
0.33428	7.5581	0.6115	22.4687	0.04413	13.9034
0.35899	7.6225	0.62944	22.4687	0.06171	14.0043
0.38369	7.70908	0.64738	26.4095	0.07929	14.0947
0.4084	7.82379	0.66532	27.638	0.09687	14.1676
0.43311	7.92767	0.68326	28.5549	0.11445	14.2505
0.45782	7.99646	0.7012	29.2504	0.13203	14.3318
0.48253	8.02408	0.71914	29.8699	0.14961	14.4114
0.50724	8.06476	0.73708	30.3536	0.16719	14.4869
0.53194	8.1457	0.75502	30.7037	0.18477	14.5586
0.55665	8.26655	0.77296	30.9612	0.20235	14.6212
0.58136	8.35069	0.7909	31.1892	0.21993	14.6909
0.60607	8.39081	0.80884	31.4259	0.23751	14.7586
0.63078	8.40013	0.82678	31.7733	0.25509	14.8163
0.65549	8.39194	0.84472	32.3721	0.27268	14.8754
0.68019	8.39144	0.86266	33.0631	0.29026	14.9266
0.7049	8.4103	0.8806	33.6163	0.30784	14.9811
0.72961	8.44838	0.89854	33.9463	0.32542	15.0173
0.75432	8.49454	0.91648	34.161	0.343	15.0449
0.77903	8.55801	0.93442	34.3481	0.36058	15.058
0.80373	8.62076	0.95237	34.5009	0.37816	15.0761
0.82844	8.6683	0.9703	34.5955	0.39574	15.0846
0.85315	8.71258	0.98824	34.6499	0.41332	15.0862
0.87786	8.77815	1.00619	34.6953	0.4309	15.1006
0.90257	8.87593	1.02413	34.8265	0.44848	15.1006
0.92727	9.00314	1.04207	35.1172	0.46606	15.1037
0.95198	9.14029	1.06001	35.491	0.48364	15.0855
0.97669	9.20984	1.07795	35.9233	0.50122	15.0452
1.0014	9.24773	1.09589	36.4114	0.5188	14.9879
1.02611	9.29566	1.11383	36.8962	0.53638	14.9118
1.05082	9.34881	1.13177	37.3002	0.55396	14.8281
1.07552	9.40754	1.14971	37.7606	0.57154	14.7456
1.10023	9.48685	1.16765	38.3024	0.58912	14.6551
1.12494	9.5981	1.18559	38.849	0.6067	14.5674
1.14965	9.71146	1.20353	39.3837	0.62428	14.4811
1.17436	9.80903	1.22147	39.9103	0.64186	14.3754
1.19907	9.94431	1.23941	40.2781	0.65944	14.2663
1.22377	10.1611	1.25735	40.4774	0.67702	14.1398
1.24848	10.4648	1.27529	40.6012	0.69461	14.0063
1.27319	10.763	1.29323	40.7971	0.71219	13.8776
1.2979	10.9017	1.31117	40.9918	0.72976	13.7573
1.32261	10.9836	1.32911	41.155	0.74735	13.6601
1.34731	11.0675	1.34705	41.3561	0.76493	13.5707
1.37202	11.1588	1.36499	41.6592	0.78251	13.4999
1.39673	11.2591	1.38293	41.9896	0.80009	13.4284
1.42144	11.4005	1.40087	42.2918	0.81767	13.3626
1.44615	11.5642	1.41881	42.6487	0.83525	13.2922
1.47086	11.6178	1.43675	43.1188	0.85283	13.2231
1.49556	11.6545	1.45469	43.5972	0.87041	13.1509
1.52027	11.7167	1.47263	43.9188	0.88799	13.0807
1.54498	11.7807	1.49057	44.1114	0.90557	13.0073
1.56969	11.819	1.50851	44.2458	0.92315	12.9323
1.5944	11.8516	1.52645	44.3496	0.94073	12.8507
1.6191	11.8853	1.54439	44.4078	0.95831	12.7666
1.64381	11.9304	1.56233	44.411	0.97589	12.6673
1.66852	11.997	1.58027	44.3509	0.99347	12.5601
1.69323	12.0923	1.59821	44.2872	1.01105	12.4475
1.71794	12.1282	1.61615	44.3305	1.02863	12.326
1.74265	12.0809	1.63409	44.4874	1.04621	12.198
1.76735	12.0549	1.65203	44.6524	1.06379	12.0654
1.79206	12.042	1.66997	44.7663	1.08137	11.9253
1.81677	12.0494	1.68792	44.793	1.09895	11.7791
1.84148	12.069	1.70585	44.6872	1.11653	11.6203
1.86619	12.109	1.72379	44.4305	1.13411	11.4532
1.8909	12.1612	1.74174	44.2172	1.15169	11.2842
1.9156	12.212	1.75968	44.4315	1.16928	11.1079
1.94031	12.2584	1.77762	44.8735	1.18686	10.91
1.96502	12.3043	1.79556	45.1841	1.20444	10.704
1.98973	12.3512	1.8135	45.397	1.22202	10.4893
2.01444	12.3872	1.83144	45.5092	1.2396	10.2935
2.03914	12.4005	1.84938	45.5141	1.25718	10.1637
2.06385	12.3709	1.86732	45.4051	1.27476	10.0936
2.08856	12.3149	1.88526	45.2256	1.29234	10.0461
2.11327	12.2772	1.9032	45.0186	1.30992	10.0065
2.13798	12.2867	1.92114	44.892	1.3275	9.97387
2.16269	12.35	1.93908	44.8278	1.34508	9.94638
2.18739	12.4238	1.95702	44.7015	1.36266	9.92361
2.2121	12.4271	1.97496	44.5124	1.38024	9.90173
2.23681	12.3718	1.9929	44.1381	1.39782	9.883
2.26152	12.2971	2.01084	44.227	1.4154	9.86404
2.28623	12.2383	2.02878	44.8053	1.43298	9.84711
2.31093	12.231	2.04672	45.3527	1.45056	9.82719
2.33564	12.2901	2.06466	45.8132	1.46814	9.80995
2.36035	12.3842	2.0826	46.192	1.48572	9.79412
2.38506	12.4902	2.10054	46.5341	1.5033	9.78345
2.40977	12.5605	2.11848	46.8605	1.52088	9.77865
2.43448	12.5822	2.13642	47.1813	1.53846	9.78011
2.45918	12.6025	2.15436	47.505	1.55604	9.78382
2.48389	12.6468	2.1723	47.839	1.57363	9.79289
2.5086	12.709	2.19024	48.1599	1.59121	9.80168
2.53331	12.7684	2.20818	48.3911	1.60879	9.81147
2.55802	12.8106	2.22612	48.5122	1.62637	9.8225
2.58272	12.8408	2.24406	48.5624	1.64395	9.83568
2.60743	12.8642	2.262	48.5351	1.66153	9.85445
2.63214	12.8776	2.27994	48.43	1.67911	9.87724
2.65685	12.8846	2.29788	48.2409	1.69669	9.90969
2.68156	12.8924	2.31582	48.0164	1.71427	9.95017
2.70627	12.9112	2.33376	47.7477	1.73185	10.0026
2.73097	12.947	2.3517	47.5865	1.74943	10.0661
2.75568	12.9949	2.36964	47.5073	1.76701	10.133
2.78039	13.0713	2.38758	47.476	1.78459	10.2158
2.8051	13.1506	2.40552	47.5872	1.80217	10.3156
2.82981	13.2112	2.42347	47.8924	1.81975	10.4275
2.85451	13.2035	2.4414	48.3722	1.83733	10.5208
2.87922	13.2212	2.45935	48.8812	1.85491	10.6028
2.90393	13.2509	2.47729	49.3185	1.87249	10.6636
2.92864	13.2906	2.49523	49.6522	1.89007	10.7665
2.95335	13.3401	2.51317	49.904	1.90765	10.6676
2.97806	13.3881	2.53111	50.1102	1.92523	10.7415
--	--	2.54905	50.2991	1.94281	10.8005
--	--	2.56699	50.4627	1.96039	10.8817
--	--	2.58493	50.7092	1.97797	10.9742
--	--	2.60287	50.9803	1.99556	11.0567
--	--	2.62081	51.1792	2.01314	11.1434
--	--	2.63875	51.2511	2.03072	11.2114
--	--	2.65669	51.1981	2.0483	11.2192
--	--	2.67463	51.0175	2.06588	11.2531
--	--	2.69257	50.9851	2.08346	11.2651
--	--	2.71051	51.4234	2.10104	11.2698
--	--	2.72845	51.8769	2.11862	11.2973
--	--	2.74639	52.1839	2.1362	11.3043
--	--	2.76433	52.3653	2.15378	11.2861
--	--	2.78227	52.5042	2.17136	11.2572
--	--	2.80021	52.6678	2.18894	11.217
--	--	2.81815	52.8005	2.20652	11.1695
--	--	2.83609	52.8342	2.2241	11.1286
--	--	2.85403	52.7596	2.24168	11.1007
--	--	2.87197	52.5715	2.25926	11.0632
--	--	2.88991	52.2843	2.27684	11.0364
--	--	2.90785	51.937	2.29442	11.0139
--	--	2.92579	51.5554	2.312	10.9956
--	--	2.94373	51.1868	2.32958	10.9829
--	--	2.96167	50.6356	2.34716	10.9713
--	--			2.36474	10.9644
--	--			2.38232	10.9521
--	--			2.39991	10.9374
--	--			2.41749	10.9111
--	--			2.43507	10.8717
--	--			2.45265	10.8088
--	--			2.47023	10.7504
--	--			2.48781	10.6789
--	--			2.50539	10.5864
--	--			2.52297	10.4827
--	--			2.54055	10.3674
--	--			2.55813	10.2505
--	--			2.57571	10.1359
--	--			2.59329	10.0426
--	--			2.61087	9.95619
--	--			2.62845	9.89392
--	--			2.64603	9.85186
--	--			2.66361	9.82062
--	--			2.68119	9.81518
--	--			2.69877	9.82594
--	--			2.71635	9.84414
--	--			2.73393	9.86837
--	--			2.75151	9.8798
--	--			2.76909	9.88672
--	--			2.78667	9.89065
--	--			2.80425	9.90346
--	--			2.82184	9.93029
--	--			2.83941	9.9708
--	--			2.85699	10.0267
--	--			2.87458	10.0935
--	--			2.89216	10.1652
--	--			2.90974	10.2561
--	--			2.92732	10.3417
--	--			2.9449	10.4718
--	--			2.96248	10.5713
--	--			2.98006	10.7387
--	--			2.99764	10.8132

## Sheet: Figure 3g
Time	Voltage
0	2.85
0.0069	2.43988
0.008	1.92857
0.0083	1.94047
0.0086	1.95357
0.0089	1.96131
0.0093	1.97024
0.0096	1.97678
0.0099	1.97976
0.0102	1.98214
0.0105	1.9869
0.011	1.98988
0.0113	1.99107
0.0115	1.99166
0.0118	1.99226
0.0121	1.99166
0.0124	1.99345
0.0127	1.99464
0.013	1.99821
0.0133	1.99881
0.0136	1.9994
0.0139	2
0.0142	2.00178
0.0145	2.00238
0.0148	2.00119
0.0151	2.00297
0.0155	2.00238
0.0158	2.00655
0.016	2.00893
0.0163	2.00774
0.0166	2.00595
0.0169	2.00655
0.0172	2.00595
0.0175	2.00476
0.0178	2.00714
0.0183	2.01131
0.0186	2.00952
0.0188	2.00714
0.0191	2.00893
0.0194	2.00952
0.0197	2.01071
0.02	2.00952
0.0203	2.01428
0.0206	2.01071
0.0209	2.01071
0.0212	2.01131
0.0215	2.01607
0.0218	2.0125
0.0221	2.01131
0.0224	2.01428
0.0227	2.01428
0.023	2.01369
0.0233	2.01547
0.0236	2.01607
0.0238	2.01607
0.0241	2.01547
0.0244	2.01369
0.0247	2.01547
0.025	2.01547
0.0253	2.01547
0.0255	2.01607
0.0258	2.01607
0.0262	2.01607
0.0265	2.01667
0.0268	2.02024
0.0271	2.01547
0.0274	2.01726
0.0278	2.01845
0.0281	2.01786
0.0283	2.01726
0.0287	2.01726
0.0289	2.01726
0.0292	2.01786
0.0294	2.01845
0.0297	2.02024
0.03	2.01786
0.0303	2.01786
0.0305	2.01786
0.031	2.01964
0.0313	2.01964
0.0316	2.02024
0.0319	2.01964
0.0322	2.02024
0.0325	2.01964
0.0328	2.02024
0.0332	2.02024
0.0334	2.02083
0.0337	2.02024
0.034	2.02262
0.0343	2.02321
0.0347	2.02083
0.035	2.02143
0.0354	2.025
0.0357	2.02024
0.036	2.02381
0.0363	2.02143
0.0367	2.02262
0.0369	2.02262
0.0372	2.02202
0.0375	2.02262
0.0378	2.025
0.0381	2.02202
0.0383	2.02321
0.0386	2.02381
0.0389	2.02381
0.0392	2.02321
0.0395	2.02381
0.0399	2.02262
0.0402	2.025
0.0405	2.025
0.0408	2.02619
0.0411	2.025
0.0414	2.02857
0.0417	2.02857
0.042	2.0244
0.0422	2.02381
0.0425	2.02381
0.0428	2.02143
0.0431	2.02381
0.0434	2.02916
0.0437	2.02559
0.044	2.025
0.0442	2.0244
0.0445	2.02619
0.0448	2.02678
0.0451	2.025
0.0453	2.02619
0.0456	2.02381
0.046	2.02559
0.0462	2.02559
0.0465	2.02738
0.0468	2.025
0.0471	2.02738
0.0473	2.02559
0.0476	2.03035
0.0479	2.02559
0.0482	2.02559
0.0485	2.02738
0.0488	2.02559
0.0491	2.02857
0.0494	2.02738
0.0497	2.02797
0.0502	2.02678
0.0504	2.02678
0.0507	2.02678
0.051	2.02738
0.0513	2.02857
0.0517	2.02678
0.052	2.02619
0.0523	2.02619
0.0526	2.02976
0.0529	2.02976
0.0532	2.02857
0.0535	2.02797
0.0537	2.02857
0.054	2.02857
0.0544	2.02916
0.0546	2.02916
0.055	2.02619
0.0552	2.02916
0.0555	2.02857
0.0558	2.02619
0.0561	2.02916
0.0564	2.02857
0.0566	2.02797
0.0572	2.02916
0.0575	2.02797
0.0578	2.02797
0.0581	2.02976
0.0584	2.02619
0.0587	2.03035
0.0589	2.02976
0.0592	2.02857
0.0595	2.02916
0.0598	2.02976
0.06	2.02916
0.0603	2.03214
0.0606	2.02976
0.0609	2.02857
0.0612	2.02857
0.0615	2.03095
0.0617	2.03095
0.062	2.03155
0.0623	2.03095
0.0627	2.03095
0.063	2.03155
0.0632	2.02916
0.0635	2.03512
0.0638	2.02976
0.0641	2.03155
0.0644	2.03095
0.0647	2.03035
0.065	2.03035
0.0653	2.03155
0.0655	2.03155
0.0658	2.03155
0.0661	2.02916
0.0664	2.03274
0.0667	2.03155
0.067	2.03214
0.0672	2.03035
0.0677	2.03095
0.068	2.03035
0.0684	2.03035
0.0687	2.03155
0.0689	2.03155
0.0692	2.03333
0.0695	2.02916
0.0698	2.02976
0.0701	2.03214
0.0705	2.03333
0.0707	2.02916
0.0711	2.03274
0.0714	2.02916
0.0717	2.03155
0.0722	2.03155
0.0724	2.03333
0.0728	2.03214
0.073	2.03274
0.0733	2.03393
0.0736	2.03393
0.0738	2.03333
0.0742	2.03333
0.0744	2.03393
0.0749	2.03274
0.0753	2.03274
0.0756	2.03274
0.0758	2.03095
0.0762	2.03214
0.0765	2.0375
0.0767	2.03631
0.077	2.03333
0.0773	2.03274
0.0776	2.03214
0.0778	2.03155
0.0781	2.03214
0.0784	2.03274
0.0788	2.03452
0.0791	2.03274
0.0794	2.03274
0.0797	2.03452
0.08	2.03333
0.0804	2.03333
0.0807	2.03155
0.081	2.03333
0.0812	2.03452
0.0815	2.03333
0.0819	2.03214
0.0822	2.03333
0.0825	2.03274
0.0827	2.03512
0.0831	2.0375
0.0834	2.03512
0.0838	2.03452
0.0841	2.03274
0.0845	2.03214
0.0848	2.03274
0.0851	2.03214
0.0854	2.03393
0.0857	2.03333
0.0859	2.03214
0.0862	2.03214
0.0866	2.03274
0.0871	2.03274
0.0874	2.03274
0.0877	2.0375
0.088	2.03809
0.0883	2.03333
0.0886	2.03214
0.0889	2.03155
0.0892	2.0375
0.0895	2.03631
0.0898	2.03333
0.0902	2.03333
0.0905	2.03274
0.0908	2.03452
0.0911	2.03512
0.0914	2.03274
0.0917	2.03393
0.092	2.03333
0.0923	2.03274
0.0925	2.03333
0.0929	2.03512
0.0932	2.03333
0.0935	2.03452
0.0937	2.03393
0.094	2.03333
0.0944	2.03333
0.0946	2.03571
0.0949	2.03452
0.0952	2.03333
0.0956	2.03452
0.0959	2.03214
0.0961	2.03928
0.0966	2.03393
0.0969	2.03393
0.0972	2.0375
0.0975	2.03393
0.0978	2.03452
0.0981	2.03452
0.0984	2.03333
0.0987	2.03631
0.0991	2.03333
0.0994	2.03452
0.0997	2.03393
0.1	2.03452
0.1003	2.03571
0.1005	2.03928
0.1009	2.03452
0.1012	2.03393
0.1014	2.03452
0.1018	2.03512
0.1022	2.03571
0.1025	2.03571
0.1028	2.03631
0.1031	2.03571
0.1033	2.03571
0.1036	2.03452
0.1039	2.03809
0.1043	2.03393
0.1046	2.03393
0.1049	2.03393
0.1051	2.03333
0.1055	2.03512
0.1058	2.03988
0.1061	2.03571
0.1063	2.03571
0.1066	2.03393
0.1069	2.03452
0.1072	2.03512
0.1075	2.03631
0.1077	2.03571
0.1081	2.0375
0.1084	2.03571
0.1086	2.03571
0.1089	2.03333
0.1092	2.03512
0.1095	2.03512
0.1098	2.0375
0.1101	2.03512
0.1104	2.03512
0.1108	2.03333
0.1111	2.0375
0.1116	2.03631
0.1119	2.03631
0.1122	2.03571
0.1125	2.03452
0.1128	2.03452
0.113	2.03452
0.1133	2.03452
0.1136	2.03988
0.114	2.03869
0.1142	2.0375
0.1145	2.03631
0.1149	2.03512
0.1152	2.03571
0.1155	2.03631
0.1158	2.03571
0.1161	2.03452
0.1164	2.03631
0.1168	2.0375
0.1171	2.03333
0.1174	2.03571
0.1177	2.03452
0.118	2.03512
0.1183	2.03512
0.1186	2.03571
0.1189	2.03631
0.1192	2.03809
0.1195	2.03809
0.1198	2.03571
0.1201	2.03631
0.1204	2.03393
0.1207	2.03512
0.121	2.03512
0.1213	2.03631
0.1216	2.03333
0.1219	2.03631
0.1222	2.03571
0.1227	2.03512
0.123	2.03809
0.1233	2.0375
0.1236	2.03809
0.1239	2.03631
0.1241	2.03571
0.1244	2.03809
0.1247	2.0375
0.125	2.03571
0.1253	2.03631
0.1256	2.03452
0.1258	2.03809
0.1261	2.04047
0.1264	2.03452
0.1267	2.03571
0.127	2.03571
0.1272	2.03809
0.1277	2.03869
0.128	2.03809
0.1283	2.03571
0.1286	2.03631
0.1289	2.03809
0.1292	2.0375
0.1295	2.03869
0.1299	2.0375
0.1302	2.03809
0.1305	2.03988
0.1307	2.03631
0.131	2.03571
0.1313	2.03809
0.1316	2.03393
0.1319	2.03631
0.1321	2.03928
0.1325	2.03512
0.1329	2.03631
0.1332	2.03809
0.1335	2.03809
0.1338	2.04107
0.1341	2.03631
0.1344	2.03631
0.1347	2.03809
0.135	2.04047
0.1353	2.04166
0.1356	2.03631
0.136	2.03631
0.1363	2.03631
0.1367	2.03869
0.137	2.03809
0.1373	2.03631
0.1376	2.03631
0.1379	2.0375
0.1382	2.03809
0.1385	2.03869
0.1388	2.04047
0.1391	2.03631
0.1394	2.04166
0.1397	2.04107
0.14	2.03809
0.1403	2.03869
0.1406	2.03869
0.1409	2.03869
0.1411	2.03869
0.1414	2.0375
0.1418	2.03988
0.1421	2.03809
0.1424	2.04166
0.1427	2.0375
0.143	2.03869
0.1433	2.03869
0.1436	2.0375
0.1439	2.03928
0.1443	2.03869
0.1447	2.03631
0.145	2.03809
0.1453	2.0375
0.1456	2.0375
0.146	2.04107
0.1463	2.03809
0.1466	2.03928
0.1469	2.03809
0.1472	2.0375
0.1474	2.0375
0.1477	2.03452
0.148	2.04166
0.1483	2.03809
0.1486	2.0375
0.149	2.03869
0.1493	2.03631
0.1496	2.03809
0.1499	2.0375
0.1502	2.03869
0.1505	2.03571
0.1508	2.0375
0.1511	2.03631
0.1513	2.03631
0.1516	2.03809
0.1519	2.0375
0.1522	2.0375
0.1527	2.03809
0.153	2.03928
0.1533	2.03928
0.1536	2.03809
0.1539	2.03809
0.1542	2.03928
0.1545	2.03809
0.1549	2.03631
0.1552	2.03809
0.1554	2.03928
0.1558	2.03809
0.156	2.0375
0.1563	2.0375
0.1567	2.03512
0.157	2.03869
0.1573	2.03928
0.1577	2.0375
0.158	2.03869
0.1582	2.04107
0.1585	2.0375
0.1588	2.0375
0.1591	2.03809
0.1595	2.03988
0.1598	2.0375
0.1601	2.03809
0.1604	2.03988
0.1608	2.03809
0.1611	2.03809
0.1614	2.03512
0.1617	2.03928
0.1621	2.0375
0.1624	2.03571
0.1628	2.03571
0.1632	2.0375
0.1635	2.0375
0.1638	2.03809
0.1641	2.03869
0.1644	2.03571
0.1647	2.03869
0.165	2.03869
0.1652	2.03631
0.1655	2.03809
0.1658	2.0375
0.1661	2.03988
0.1664	2.03809
0.1667	2.0375
0.167	2.03631
0.1673	2.0375
0.1677	2.03809
0.168	2.03809
0.1682	2.03928
0.1685	2.03452
0.1688	2.03809
0.1693	2.03988
0.1696	2.04047
0.1699	2.03869
0.1702	2.03869
0.1706	2.03809
0.1708	2.03928
0.1711	2.0375
0.1714	2.03928
0.1718	2.03631
0.1721	2.04047
0.1724	2.04226
0.1727	2.03631
0.173	2.03869
0.1733	2.03809
0.1736	2.03809
0.1739	2.0375
0.1742	2.03809
0.1745	2.03809
0.1749	2.0375
0.1752	2.0375
0.1755	2.03809
0.1758	2.04047
0.1761	2.03928
0.1765	2.03869
0.1768	2.03809
0.1772	2.03571
0.1775	2.03928
0.1778	2.03988
0.1781	2.03928
0.1785	2.03809
0.1787	2.03869
0.179	2.03869
0.1794	2.03809
0.1799	2.03631
0.1802	2.03809
0.1805	2.0375
0.1808	2.03869
0.1811	2.03809
0.1814	2.04166
0.1816	2.03988
0.1819	2.03988
0.1822	2.04047
0.1825	2.03631
0.1827	2.04047
0.183	2.03988
0.1833	2.03809
0.1836	2.03869
0.1839	2.03928
0.1841	2.04047
0.1845	2.0375
0.1848	2.03809
0.1852	2.03512
0.1854	2.0375
0.1857	2.04166
0.186	2.04047
0.1863	2.0375
0.1865	2.03869
0.1868	2.03988
0.1871	2.03809
0.1874	2.03869
0.1877	2.03928
0.188	2.03869
0.1884	2.03809
0.1886	2.03869
0.1889	2.03869
0.1892	2.04047
0.1894	2.04286
0.1897	2.03809
0.19	2.03869
0.1903	2.03809
0.1907	2.04047
0.1911	2.04047
0.1914	2.03928
0.1917	2.03809
0.192	2.03928
0.1923	2.03571
0.1926	2.04047
0.1928	2.03869
0.1931	2.04226
0.1934	2.03988
0.1938	2.03928
0.1941	2.03988
0.1944	2.03631
0.1947	2.03928
0.195	2.03869
0.1953	2.03809
0.1956	2.03631
0.1959	2.03928
0.1962	2.03869
0.1965	2.03809
0.1968	2.03928
0.1971	2.03928
0.1974	2.03512
0.1977	2.03869
0.1979	2.03928
0.1982	2.03928
0.1985	2.03928
0.1988	2.03928
0.1991	2.03869
0.1994	2.03809
0.1996	2.0375
0.1999	2.03988
0.2002	2.03928
0.2005	2.03869
0.2008	2.03809
0.2011	2.03809
0.2013	2.03988
0.2016	2.03869
0.2021	2.03928
0.2024	2.03988
0.2028	2.04107
0.2031	2.03869
0.2034	2.03869
0.2037	2.03928
0.204	2.03988
0.2043	2.03988
0.2046	2.03988
0.2049	2.03869
0.2052	2.03928
0.2054	2.03809
0.2058	2.04107
0.2061	2.03869
0.2064	2.03869
0.2066	2.03631
0.2069	2.03928
0.2072	2.03869
0.2077	2.03988
0.208	2.03988
0.2083	2.03631
0.2086	2.04047
0.2089	2.03928
0.2092	2.03869
0.2095	2.03809
0.2098	2.03869
0.2101	2.03809
0.2104	2.03571
0.2106	2.03988
0.2109	2.03928
0.2112	2.03928
0.2115	2.03869
0.2119	2.0375
0.2122	2.04047
0.2127	2.03809
0.213	2.03988
0.2132	2.03869
0.2136	2.03928
0.2139	2.03928
0.2142	2.03988
0.2145	2.03869
0.2148	2.03869
0.215	2.04047
0.2153	2.03869
0.2156	2.03869
0.2159	2.03928
0.2162	2.03928
0.2165	2.03928
0.2168	2.03928
0.2172	2.03928
0.2178	2.04047
0.2181	2.03928
0.2183	2.04286
0.2186	2.0375
0.2189	2.03809
0.2193	2.03988
0.2196	2.03988
0.2199	2.03928
0.2202	2.03928
0.2205	2.03809
0.2208	2.0375
0.2211	2.04286
0.2214	2.03869
0.2217	2.03869
0.2221	2.03988
0.2224	2.04047
0.2226	2.03869
0.223	2.03809
0.2233	2.04226
0.2235	2.04107
0.2238	2.03928
0.2241	2.03928
0.2244	2.04047
0.2247	2.03809
0.2249	2.03988
0.2255	2.03809
0.2258	2.03928
0.2261	2.0375
0.2264	2.04047
0.2267	2.04166
0.227	2.03928
0.2273	2.03869
0.2277	2.04107
0.228	2.03928
0.2283	2.03869
0.2288	2.04047
0.2291	2.03809
0.2294	2.03869
0.2297	2.03928
0.2299	2.03869
0.2302	2.04166
0.2305	2.03809
0.231	2.03869
0.2313	2.03869
0.2316	2.0375
0.2319	2.04047
0.2322	2.04166
0.2325	2.03988
0.2328	2.03928
0.233	2.03869
0.2334	2.03928
0.2338	2.03869
0.2341	2.03928
0.2345	2.04107
0.2347	2.03988
0.235	2.03988
0.2353	2.03869
0.2356	2.03928
0.2359	2.03869
0.2361	2.0375
0.2364	2.03928
0.2368	2.03988
0.2371	2.03988
0.2375	2.04226
0.2377	2.03988
0.238	2.04047
0.2383	2.0375
0.2386	2.04047
0.2389	2.03869
0.2392	2.03988
0.2395	2.03869
0.2399	2.03631
0.2401	2.0375
0.2404	2.03988
0.2408	2.04107
0.2411	2.03988
0.2413	2.04047
0.2416	2.03988
0.2419	2.03988
0.2422	2.04345
0.2427	2.03928
0.243	2.03988
0.2433	2.03928
0.2436	2.03988
0.2439	2.04047
0.2443	2.04047
0.2447	2.04226
0.2451	2.0375
0.2455	2.0375
0.2457	2.04047
0.246	2.03869
0.2463	2.03928
0.2466	2.03869
0.2469	2.03928
0.2472	2.04107
0.2474	2.04107
0.2477	2.03988
0.2482	2.03928
0.2485	2.0375
0.2488	2.03928
0.2492	2.03988
0.2494	2.03869
0.2497	2.03928
0.25	2.04047
0.2504	2.04166
0.2507	2.03809
0.251	2.03928
0.2513	2.03988
0.2516	2.03928
0.2518	2.03988
0.2521	2.03988
0.2524	2.03928
0.2528	2.04047
0.2531	2.04107
0.2534	2.04226
0.2536	2.04166
0.2539	2.0375
0.2543	2.04107
0.2546	2.03988
0.2548	2.03988
0.2552	2.03988
0.2554	2.03988
0.2557	2.03988
0.256	2.03988
0.2563	2.04405
0.2566	2.03988
0.2568	2.03869
0.2572	2.04286
0.2575	2.04107
0.2577	2.04107
0.2581	2.03809
0.2583	2.04047
0.2586	2.03928
0.2589	2.03869
0.2593	2.04047
0.2596	2.04047
0.26	2.03988
0.2602	2.03631
0.2605	2.04107
0.2608	2.03869
0.2612	2.04047
0.2616	2.03928
0.2619	2.03869
0.2622	2.04047
0.2625	2.03869
0.2628	2.04226
0.2631	2.03869
0.2634	2.03988
0.2637	2.03631
0.2641	2.04286
0.2644	2.04047
0.2646	2.03928
0.2649	2.03869
0.2652	2.03928
0.2655	2.0375
0.2658	2.03928
0.266	2.04166
0.2663	2.04047
0.2666	2.03988
0.2669	2.03869
0.2672	2.04047
0.2675	2.04345
0.2678	2.03869
0.2682	2.03988
0.2686	2.04047
0.2689	2.04286
0.2691	2.04047
0.2694	2.03809
0.2697	2.03988
0.2701	2.03928
0.2704	2.03928
0.2708	2.04107
0.2711	2.04107
0.2713	2.04047
0.2716	2.03988
0.2719	2.04226
0.2722	2.03869
0.2726	2.03988
0.2728	2.03631
0.2732	2.04107
0.2735	2.04226
0.2738	2.04107
0.2741	2.04166
0.2744	2.04107
0.2747	2.04107
0.275	2.03988
0.2753	2.03928
0.2756	2.03928
0.276	2.03988
0.2763	2.03869
0.2767	2.04405
0.2769	2.03988
0.2772	2.03869
0.2775	2.04166
0.2778	2.04047
0.2781	2.03988
0.2783	2.03988
0.2786	2.03869
0.2789	2.04226
0.2792	2.03988
0.2796	2.03928
0.2799	2.03928
0.2801	2.03988
0.2804	2.0375
0.2807	2.04047
0.281	2.03988
0.2813	2.03928
0.2816	2.03928
0.2819	2.04345
0.2822	2.03988
0.2825	2.03928
0.2828	2.03988
0.2831	2.04047
0.2834	2.04047
0.2836	2.04226
0.2839	2.04405
0.2843	2.04166
0.2846	2.04107
0.2849	2.03988
0.2853	2.04047
0.2856	2.03928
0.2859	2.04286
0.2862	2.04107
0.2864	2.03809
0.2867	2.04166
0.2871	2.04166
0.2874	2.04047
0.2877	2.04107
0.288	2.04166
0.2883	2.04166
0.2888	2.0375
0.2891	2.04286
0.2894	2.03988
0.2897	2.04047
0.2901	2.03988
0.2904	2.03988
0.2907	2.03988
0.291	2.03988
0.2913	2.03988
0.2917	2.04107
0.292	2.03988
0.2922	2.04107
0.2925	2.03988
0.2928	2.04047
0.2931	2.03809
0.2933	2.03988
0.2936	2.03988
0.2939	2.04047
0.2942	2.03631
0.2946	2.03928
0.2948	2.03809
0.2953	2.04047
0.2956	2.03988
0.296	2.03988
0.2963	2.04107
0.2966	2.04166
0.2971	2.03928
0.2973	2.03988
0.2977	2.03928
0.2979	2.0375
0.2982	2.04286
0.2985	2.04047
0.2988	2.04286
0.2991	2.03988
0.2994	2.03928
0.2996	2.04047
0.2999	2.03988
0.3002	2.03809
0.3005	2.04166
0.3008	2.04286
0.3011	2.04107
0.3013	2.04107
0.3016	2.03809
0.3019	2.03809
0.3022	2.04107
0.3025	2.04107
0.3028	2.04047
0.3031	2.0375
0.3034	2.03928
0.3037	2.04047
0.3041	2.04047
0.3043	2.04286
0.3046	2.04047
0.3049	2.04166
0.3053	2.04107
0.3055	2.04047
0.306	2.03809
0.3063	2.04405
0.3066	2.03988
0.3069	2.04166
0.3071	2.0375
0.3074	2.04047
0.3077	2.03988
0.308	2.04107
0.3083	2.04107
0.3085	2.04107
0.3088	2.03809
0.3093	2.04166
0.3097	2.04107
0.3101	2.03988
0.3104	2.03988
0.3107	2.04107
0.311	2.04107
0.3112	2.04107
0.3115	2.03988
0.3118	2.03988
0.312	2.04107
0.3124	2.04047
0.3126	2.03869
0.3129	2.04047
0.3132	2.03988
0.3135	2.04047
0.3138	2.0375
0.314	2.0375
0.3143	2.04405
0.3147	2.04345
0.3149	2.04047
0.3152	2.03809
0.3155	2.04286
0.3158	2.04166
0.316	2.04226
0.3163	2.03928
0.3166	2.04047
0.3168	2.04107
0.3171	2.04107
0.3174	2.03928
0.3179	2.04166
0.3183	2.03988
0.3186	2.03928
0.3189	2.04047
0.3192	2.04107
0.3195	2.03988
0.3199	2.03988
0.3202	2.04107
0.3205	2.04047
0.3209	2.04047
0.3212	2.03988
0.3215	2.04107
0.3218	2.03928
0.3223	2.03928
0.3226	2.04047
0.3229	2.04107
0.3232	2.04107
0.3235	2.03988
0.3238	2.04107
0.3241	2.04047
0.3244	2.04047
0.3247	2.03988
0.325	2.04047
0.3253	2.04047
0.3256	2.03928
0.3258	2.04047
0.3261	2.04166
0.3266	2.04107
0.3269	2.0375
0.3273	2.04047
0.3276	2.04345
0.328	2.03928
0.3283	2.03928
0.3287	2.04107
0.329	2.04107
0.3294	2.04107
0.3297	2.04047
0.3302	2.03928
0.3304	2.03928
0.3308	2.04226
0.3311	2.04286
0.3314	2.03869
0.3316	2.03988
0.3319	2.03869
0.3323	2.04047
0.3325	2.04405
0.3329	2.03869
0.3332	2.04047
0.3335	2.03988
0.3338	2.04047
0.3342	2.03928
0.3345	2.04047
0.3349	2.04047
0.3352	2.03928
0.3355	2.04047
0.3358	2.04464
0.3361	2.03988
0.3363	2.04166
0.3366	2.04107
0.3369	2.03928
0.3372	2.04107
0.3375	2.04047
0.3378	2.04226
0.3382	2.04107
0.3385	2.04047
0.3388	2.04047
0.339	2.03928
0.3393	2.03928
0.3396	2.04047
0.3399	2.04047
0.3402	2.04166
0.3405	2.04107
0.3407	2.03988
0.341	2.03988
0.3413	2.04107
0.3416	2.04047
0.3419	2.04166
0.3422	2.03869
0.3425	2.03869
0.3428	2.04107
0.3431	2.0375
0.3435	2.04166
0.3437	2.03809
0.3441	2.0375
0.3444	2.04345
0.3448	2.04047
0.3451	2.04286
0.3454	2.04047
0.3457	2.04047
0.346	2.04047
0.3462	2.04226
0.3465	2.04107
0.3468	2.03988
0.347	2.04107
0.3474	2.04047
0.3476	2.04166
0.3479	2.04047
0.3482	2.04166
0.3485	2.04345
0.3488	2.04345
0.3491	2.03988
0.3494	2.03988
0.3497	2.03869
0.35	2.03869
0.3504	2.04166
0.3507	2.03928
0.351	2.03988
0.3512	2.04166
0.3515	2.04345
0.3518	2.03988
0.3521	2.03928
0.3524	2.04047
0.3527	2.04107
0.3529	2.0375
0.3532	2.03988
0.3535	2.03928
0.3538	2.03869
0.3541	2.03988
0.3544	2.03988
0.3548	2.03928
0.3551	2.04047
0.3554	2.04107
0.3557	2.03928
0.356	2.04047
0.3562	2.03988
0.3565	2.03869
0.3569	2.04166
0.3573	2.03988
0.3576	2.04047
0.3579	2.03988
0.3582	2.04047
0.3585	2.04047
0.3588	2.04107
0.359	2.04166
0.3593	2.04107
0.3596	2.04107
0.3599	2.03928
0.3602	2.03988
0.3606	2.03928
0.3609	2.03988
0.3612	2.03988
0.3614	2.03928
0.3617	2.03988
0.362	2.04166
0.3623	2.04047
0.3625	2.04107
0.3628	2.03988
0.3634	2.04047
0.3637	2.04047
0.364	2.04047
0.3643	2.04166
0.3648	2.03928
0.3651	2.03988
0.3655	2.03928
0.3658	2.04047
0.366	2.04226
0.3663	2.04226
0.3666	2.03988
0.367	2.04047
0.3674	2.03988
0.3677	2.03928
0.368	2.04047
0.3683	2.04166
0.3686	2.03869
0.3689	2.03928
0.3691	2.03988
0.3694	2.04047
0.3697	2.03988
0.37	2.04107
0.3703	2.03869
0.3706	2.04107
0.3709	2.04107
0.3713	2.03988
0.3716	2.03869
0.3719	2.04166
0.3722	2.04107
0.3726	2.04107
0.3729	2.03988
0.3731	2.04047
0.3734	2.04047
0.3739	2.0375
0.3741	2.0375
0.3744	2.04107
0.3747	2.03809
0.375	2.03988
0.3753	2.03928
0.3755	2.03928
0.3758	2.04166
0.3761	2.04166
0.3766	2.04166
0.3769	2.04107
0.3772	2.04107
0.3775	2.04345
0.3779	2.03988
0.3781	2.03988
0.3785	2.03928
0.3788	2.03988
0.3791	2.04226
0.3794	2.04226
0.3797	2.03869
0.38	2.04047
0.3803	2.03928
0.3805	2.04107
0.3808	2.03988
0.3812	2.04107
0.3814	2.04047
0.3817	2.04047
0.382	2.03928
0.3823	2.04047
0.3827	2.04107
0.383	2.04107
0.3832	2.04286
0.3835	2.03869
0.3838	2.03988
0.3841	2.04166
0.3844	2.03869
0.3849	2.04107
0.3852	2.03928
0.3855	2.04166
0.3858	2.03928
0.3861	2.04226
0.3864	2.04107
0.3868	2.04107
0.3871	2.04107
0.3874	2.04047
0.3877	2.04047
0.388	2.03988
0.3882	2.04107
0.3885	2.04047
0.3888	2.04226
0.3892	2.04166
0.3894	2.04107
0.3899	2.03869
0.3902	2.04047
0.3905	2.04047
0.3907	2.03988
0.391	2.03988
0.3913	2.04047
0.3916	2.04166
0.3919	2.04107
0.3922	2.03988
0.3925	2.04047
0.3927	2.04107
0.393	2.04226
0.3933	2.04226
0.3936	2.04166
0.3939	2.03928
0.3942	2.04107
0.3945	2.04047
0.3948	2.03988
0.3951	2.03988
0.3954	2.03988
0.3957	2.04047
0.396	2.03928
0.3963	2.04047
0.3966	2.04286
0.3969	2.04047
0.3972	2.04047
0.3974	2.03988
0.3978	2.03988
0.3981	2.04047
0.3984	2.04107
0.3987	2.04107
0.399	2.04047
0.3993	2.04107
0.3995	2.03988
0.3998	2.04047
0.4001	2.04107
0.4004	2.04107
0.4007	2.04107
0.401	2.04107
0.4014	2.04226
0.4017	2.03928
0.402	2.04166
0.4023	2.04047
0.4026	2.04107
0.4029	2.04166
0.4032	2.04166
0.4035	2.04047
0.4038	2.03988
0.404	2.04047
0.4043	2.04166
0.4046	2.03988
0.4049	2.04107
0.4051	2.04107
0.4055	2.04047
0.4058	2.04107
0.4061	2.04166
0.4067	2.04107
0.4071	2.04107
0.4075	2.04166
0.4077	2.03988
0.408	2.03988
0.4083	2.04047
0.4085	2.04166
0.4088	2.04166
0.4091	2.04166
0.4094	2.04047
0.4097	2.04047
0.4099	2.04107
0.4102	2.04166
0.4106	2.03988
0.411	2.04047
0.4113	2.04047
0.4116	2.04166
0.4118	2.04405
0.4121	2.03988
0.4124	2.04047
0.4127	2.03988
0.413	2.03988
0.4132	2.04047
0.4135	2.04286
0.4138	2.03869
0.4141	2.04166
0.4144	2.03928
0.4147	2.03988
0.415	2.04107
0.4152	2.04166
0.4155	2.04166
0.4158	2.04286
0.4162	2.04047
0.4165	2.04405
0.4168	2.03988
0.4172	2.04107
0.4175	2.04166
0.4178	2.04345
0.418	2.04107
0.4183	2.03928
0.4186	2.04166
0.4189	2.04047
0.4192	2.03988
0.4196	2.03988
0.4198	2.04047
0.4202	2.04464
0.4205	2.04047
0.4208	2.04107
0.4211	2.04405
0.4214	2.04047
0.4217	2.03988
0.4219	2.04107
0.4222	2.04047
0.4225	2.03988
0.4228	2.03988
0.4233	2.04107
0.4236	2.04226
0.4238	2.04226
0.4241	2.04226
0.4244	2.04107
0.4248	2.04107
0.4251	2.03988
0.4255	2.04405
0.426	2.04107
0.4263	2.03988
0.4266	2.03988
0.4269	2.03988
0.4272	2.04047
0.4275	2.04047
0.4279	2.04286
0.4281	2.03809
0.4284	2.04107
0.4287	2.04047
0.4291	2.04405
0.4294	2.03988
0.4297	2.04286
0.43	2.04107
0.4303	2.03869
0.4306	2.04047
0.431	2.04166
0.4313	2.04345
0.4316	2.04405
0.432	2.04226
0.4323	2.04107
0.4325	2.03869
0.4328	2.04107
0.4333	2.04107
0.4336	2.04047
0.4339	2.04047
0.4341	2.03809
0.4344	2.04107
0.4347	2.03988
0.435	2.03988
0.4354	2.04047
0.4357	2.04226
0.436	2.04166
0.4362	2.04107
0.4365	2.03988
0.4368	2.04047
0.4372	2.03988
0.4375	2.04107
0.4378	2.04047
0.4381	2.04405
0.4385	2.04047
0.4388	2.04047
0.4391	2.04226
0.4394	2.04166
0.4397	2.03988
0.4399	2.04047
0.4402	2.04107
0.4405	2.04166
0.4409	2.04047
0.4412	2.04047
0.4415	2.04047
0.4418	2.04107
0.4421	2.04107
0.4425	2.04107
0.4427	2.04107
0.443	2.04166
0.4433	2.04166
0.4436	2.04107
0.4439	2.04107
0.4442	2.04226
0.4444	2.04107
0.4447	2.04047
0.445	2.04107
0.4453	2.04107
0.4456	2.03928
0.4458	2.04107
0.4461	2.03869
0.4464	2.04405
0.4467	2.03869
0.4471	2.04107
0.4474	2.04166
0.4477	2.04166
0.4479	2.04047
0.4482	2.04107
0.4486	2.04047
0.4489	2.04166
0.4493	2.04047
0.4496	2.03988
0.4499	2.04047
0.4502	2.04464
0.4505	2.04166
0.451	2.04107
0.4513	2.04107
0.4515	2.04107
0.4518	2.04166
0.4523	2.03988
0.4527	2.03869
0.453	2.04107
0.4533	2.04047
0.4536	2.03988
0.4539	2.04107
0.4543	2.04166
0.4546	2.03928
0.455	2.04226
0.4552	2.04166
0.4555	2.04286
0.4558	2.04226
0.4561	2.04286
0.4564	2.04166
0.4567	2.04107
0.457	2.03988
0.4573	2.04047
0.4576	2.04107
0.4579	2.04405
0.4582	2.04226
0.4585	2.04107
0.4589	2.04166
0.4591	2.04405
0.4594	2.04345
0.46	2.04226
0.4603	2.04286
0.4606	2.03988
0.4608	2.04166
0.4611	2.04464
0.4614	2.04047
0.4617	2.04226
0.4619	2.04166
0.4623	2.04166
0.4626	2.04107
0.4629	2.04464
0.4632	2.04107
0.4635	2.03928
0.4639	2.04047
0.4641	2.04047
0.4644	2.04226
0.4646	2.04166
0.4649	2.04047
0.4652	2.04166
0.4655	2.04226
0.4658	2.04107
0.4661	2.04047
0.4664	2.04166
0.4667	2.03869
0.467	2.04226
0.4674	2.03928
0.4677	2.04107
0.468	2.04107
0.4683	2.04107
0.4686	2.04226
0.469	2.04107
0.4692	2.04047
0.4695	2.04107
0.4698	2.04047
0.4701	2.04166
0.4704	2.04107
0.4707	2.04166
0.471	2.04047
0.4713	2.04047
0.4716	2.04107
0.4719	2.04345
0.4722	2.04226
0.4725	2.04166
0.4727	2.04166
0.473	2.04047
0.4733	2.04226
0.4736	2.03988
0.4739	2.04047
0.4742	2.03928
0.4746	2.04166
0.4749	2.04107
0.4752	2.04107
0.4755	2.03988
0.4758	2.04107
0.476	2.04286
0.4763	2.04166
0.4766	2.04226
0.4769	2.03928
0.4771	2.03988
0.4774	2.04166
0.4776	2.04107
0.4779	2.04047
0.4782	2.04107
0.4785	2.04107
0.4788	2.04464
0.4791	2.04107
0.4794	2.04107
0.4797	2.04286
0.48	2.04166
0.4803	2.04107
0.4806	2.03988
0.481	2.04345
0.4813	2.04226
0.4815	2.04226
0.4818	2.04286
0.4822	2.03869
0.4824	2.03869
0.4827	2.04166
0.483	2.04107
0.4833	2.04047
0.4836	2.04107
0.4839	2.04166
0.4843	2.04107
0.4846	2.04047
0.4849	2.04107
0.4852	2.04107
0.4855	2.04047
0.4861	2.04405
0.4864	2.04047
0.4867	2.04047
0.4869	2.04226
0.4872	2.04047
0.4875	2.04166
0.4878	2.04226
0.4883	2.04405
0.4885	2.04226
0.4889	2.03988
0.4892	2.04107
0.4895	2.04107
0.4899	2.04166
0.4902	2.04286
0.4905	2.04166
0.4907	2.04107
0.4911	2.04464
0.4914	2.04286
0.4917	2.04107
0.4921	2.04107
0.4923	2.04107
0.4926	2.04107
0.4929	2.04107
0.4932	2.04226
0.4935	2.04286
0.4938	2.04166
0.494	2.04047
0.4943	2.04047
0.4946	2.03988
0.4949	2.04166
0.4952	2.04166
0.4955	2.03988
0.4959	2.04226
0.4961	2.04226
0.4964	2.03928
0.4967	2.04047
0.4972	2.03928
0.4975	2.04226
0.4979	2.04047
0.4981	2.04047
0.4984	2.04286
0.4987	2.04047
0.499	2.04107
0.4993	2.04107
0.4996	2.04166
0.4999	2.04166
0.5001	2.04345
0.5004	2.04166
0.5007	2.04166
0.501	2.04226
0.5013	2.04286
0.5016	2.04166
0.502	2.04107
0.5023	2.04107
0.5026	2.04166
0.5028	2.04107
0.5031	2.04107
0.5034	2.04166
0.5038	2.03869
0.504	2.04226
0.5044	2.04107
0.5047	2.04107
0.505	2.04166
0.5053	2.04107
0.5056	2.04107
0.506	2.04107
0.5063	2.04107
0.5066	2.04107
0.5069	2.04107
0.5072	2.04047
0.5077	2.04345
0.508	2.04047
0.5082	2.03928
0.5085	2.04464
0.5088	2.03988
0.5091	2.04226
0.5094	2.04226
0.5097	2.04286
0.51	2.04286
0.5102	2.04047
0.5105	2.03988
0.5108	2.03988
0.5111	2.04166
0.5115	2.04166
0.5118	2.04107
0.5121	2.04166
0.5123	2.04047
0.5126	2.04464
0.513	2.04107
0.5133	2.03928
0.5135	2.03928
0.5138	2.04166
0.5141	2.04166
0.5144	2.04166
0.5148	2.04047
0.515	2.04226
0.5153	2.04107
0.5156	2.04107
0.5159	2.04226
0.5162	2.04226
0.5165	2.04047
0.5167	2.04166
0.5171	2.03928
0.5175	2.04107
0.5178	2.03988
0.5181	2.04166
0.5184	2.04166
0.5186	2.04286
0.5189	2.04464
0.5192	2.04047
0.5195	2.04047
0.5198	2.04047
0.52	2.04107
0.5203	2.03928
0.5206	2.03809
0.5209	2.04226
0.5212	2.04405
0.5214	2.04405
0.5217	2.04166
0.5222	2.04166
0.5226	2.04107
0.5231	2.04166
0.5234	2.04345
0.5237	2.04107
0.524	2.04107
0.5243	2.04047
0.5246	2.04107
0.5249	2.04107
0.5252	2.04226
0.5254	2.04226
0.5258	2.04226
0.526	2.04107
0.5263	2.04047
0.5267	2.04107
0.5269	2.04345
0.5272	2.04047
0.5275	2.04047
0.5278	2.04107
0.5281	2.04286
0.5284	2.04464
0.5288	2.04047
0.5291	2.04107
0.5294	2.04166
0.5296	2.04107
0.5299	2.04226
0.5302	2.04107
0.5306	2.04047
0.5309	2.04166
0.5312	2.04107
0.5315	2.04047
0.5318	2.04107
0.532	2.04166
0.5324	2.04166
0.5329	2.04107
0.5332	2.04047
0.5335	2.04047
0.5338	2.04047
0.5341	2.04166
0.5344	2.04107
0.5347	2.04166
0.5349	2.04226
0.5352	2.04166
0.5355	2.04047
0.5359	2.04405
0.5361	2.04107
0.5367	2.04107
0.5371	2.04166
0.5373	2.04166
0.5376	2.04107
0.5379	2.04166
0.5382	2.03928
0.5385	2.04286
0.5388	2.04107
0.5391	2.04047
0.5395	2.04047
0.5398	2.04345
0.5401	2.04107
0.5406	2.03809
0.541	2.04107
0.5412	2.04047
0.5415	2.04047
0.5419	2.03869
0.5422	2.04226
0.5427	2.04047
0.543	2.04107
0.5433	2.04166
0.5436	2.04107
0.5439	2.04047
0.5443	2.04047
0.5446	2.04405
0.5449	2.04226
0.5452	2.04166
0.5455	2.04107
0.5458	2.04107
0.5461	2.04226
0.5467	2.04166
0.5472	2.04047
0.5475	2.04047
0.5479	2.04107
0.5482	2.04226
0.5485	2.04047
0.5488	2.04107
0.5491	2.03809
0.5494	2.04107
0.5497	2.04047
0.55	2.04047
0.5504	2.04166
0.5507	2.04286
0.5511	2.03988
0.5514	2.04107
0.5516	2.04107
0.552	2.04286
0.5523	2.04226
0.5527	2.03928
0.553	2.04166
0.5533	2.04226
0.5536	2.04047
0.5539	2.03988
0.5543	2.03869
0.5547	2.04166
0.5549	2.04345
0.5552	2.03988
0.5555	2.04166
0.5558	2.04226
0.5562	2.03988
0.5566	2.04226
0.557	2.04047
0.5574	2.03988
0.5577	2.04166
0.558	2.04107
0.5582	2.04107
0.5586	2.04166
0.5588	2.04107
0.5594	2.04226
0.5597	2.04226
0.5601	2.04345
0.5604	2.03988
0.5607	2.04226
0.561	2.03988
0.5613	2.04047
0.5616	2.04166
0.562	2.03988
0.5624	2.04047
0.5626	2.03869
0.5629	2.04226
0.5632	2.04107
0.5636	2.03988
0.5638	2.04166
0.5641	2.04226
0.5644	2.03869
0.5649	2.04226
0.5653	2.04226
0.5655	2.04405
0.5658	2.04286
0.5661	2.03869
0.5664	2.04226
0.5666	2.03869
0.5669	2.04166
0.5672	2.03988
0.5675	2.04047
0.5678	2.04047
0.5681	2.04107
0.5683	2.04107
0.5686	2.04047
0.5689	2.04107
0.5692	2.04107
0.5695	2.04107
0.57	2.04107
0.5702	2.04047
0.5705	2.04047
0.5711	2.04107
0.5714	2.03988
0.5717	2.04047
0.5721	2.04107
0.5724	2.04226
0.5727	2.04166
0.5729	2.04107
0.5733	2.04464
0.5735	2.04107
0.5739	2.04047
0.5744	2.04345
0.5749	2.04107
0.5753	2.04107
0.5756	2.04107
0.5758	2.04166
0.5761	2.04226
0.5764	2.04286
0.5767	2.04047
0.577	2.03988
0.5774	2.04047
0.5777	2.04107
0.578	2.03928
0.5783	2.04226
0.5788	2.04107
0.5791	2.03928
0.5795	2.04286
0.5798	2.04107
0.5801	2.04047
0.5805	2.03988
0.5808	2.04464
0.581	2.04047
0.5813	2.04166
0.5816	2.04166
0.5819	2.04226
0.5823	2.04107
0.5826	2.03988
0.583	2.03988
0.5832	2.04166
0.5836	2.03928
0.5839	2.04226
0.5844	2.04107
0.5847	2.03869
0.585	2.03928
0.5855	2.03988
0.5857	2.04047
0.586	2.04107
0.5863	2.04107
0.5866	2.04286
0.5869	2.04405
0.5872	2.04226
0.5875	2.04166
0.5878	2.03988
0.5881	2.04166
0.5884	2.04107
0.5888	2.04107
0.5891	2.04047
0.5895	2.04464
0.59	2.04047
0.5904	2.04166
0.5907	2.04166
0.591	2.04226
0.5913	2.04107
0.5915	2.04226
0.5918	2.04107
0.5921	2.04047
0.5924	2.04047
0.5927	2.04047
0.593	2.04107
0.5933	2.04107
0.5936	2.04226
0.5939	2.04166
0.5943	2.04107
0.5946	2.04107
0.5949	2.04107
0.5952	2.04107
0.5955	2.04107
0.5958	2.03988
0.5961	2.04107
0.5964	2.04166
0.5967	2.04107
0.597	2.04047
0.5973	2.04345
0.5975	2.04166
0.5978	2.04166
0.5983	2.04047
0.5987	2.04107
0.5989	2.04107
0.5992	2.04166
0.5995	2.04166
0.6001	2.04166
0.6005	2.04286
0.6008	2.03988
0.6011	2.04286
0.6014	2.04226
0.6017	2.04345
0.602	2.04166
0.6023	2.04047
0.6025	2.04107
0.6029	2.04047
0.6032	2.04226
0.6035	2.04047
0.6038	2.04107
0.6041	2.04047
0.6044	2.04226
0.605	2.04107
0.6052	2.04226
0.6056	2.04107
0.6059	2.04405
0.6062	2.04166
0.6066	2.04166
0.6072	2.04464
0.6075	2.04107
0.6078	2.04107
0.6082	2.04166
0.6086	2.04226
0.6088	2.04107
0.6091	2.04166
0.6094	2.04166
0.6097	2.04226
0.61	2.04047
0.6103	2.04345
0.6105	2.04166
0.6108	2.03869
0.6112	2.04166
0.6115	2.04107
0.6118	2.04226
0.6122	2.04166
0.6124	2.04107
0.6127	2.04166
0.613	2.03988
0.6134	2.04107
0.6138	2.04107
0.6141	2.04166
0.6144	2.04286
0.6148	2.04107
0.6151	2.04286
0.6155	2.04107
0.6159	2.04286
0.6162	2.04226
0.6165	2.03988
0.6168	2.03988
0.6171	2.04047
0.6174	2.04166
0.6177	2.04166
0.6181	2.04226
0.6185	2.04107
0.6188	2.03988
0.6191	2.04345
0.6195	2.04226
0.62	2.04107
0.6203	2.04047
0.6205	2.03988
0.6208	2.04286
0.6211	2.04405
0.6214	2.04166
0.6217	2.04107
0.6219	2.04226
0.6222	2.03928
0.6227	2.04405
0.623	2.04047
0.6234	2.04047
0.6237	2.04047
0.624	2.04345
0.6243	2.04107
0.6247	2.04166
0.625	2.04166
0.6253	2.04107
0.6256	2.04166
[truncated: 79,397 more rows]

## Sheet: Figure 3h
Time	Voltage
0	2.03574
0.001	1.89639
0.0013	1.86849
0.0016	1.8688
0.0019	1.87841
0.0022	1.88709
0.0025	1.8936
0.0028	1.89701
0.0031	1.90228
0.0033	1.90445
0.0036	1.90755
0.0038	1.91034
0.0042	1.91158
0.0045	1.91375
0.0048	1.91499
0.0052	1.91716
0.0055	1.91747
0.0057	1.9184
0.006	1.91964
0.0063	1.92026
0.0066	1.9215
0.0069	1.92243
0.0072	1.92305
0.0075	1.9246
0.0077	1.92491
0.0081	1.92522
0.0083	1.92491
0.0086	1.92584
0.0089	1.92646
0.0092	1.92832
0.0094	1.92956
0.0097	1.9277
0.0099	1.92801
0.0102	1.92863
0.0105	1.92956
0.0108	1.92956
0.0112	1.93111
0.0114	1.92987
0.0118	1.93018
0.012	1.93111
0.0124	1.93266
0.0127	1.93111
0.013	1.93142
0.0133	1.93204
0.0136	1.93111
0.0139	1.93328
0.0141	1.93452
0.0144	1.9339
0.0147	1.9339
0.015	1.93328
0.0153	1.93359
0.0156	1.93359
0.0158	1.93421
0.0161	1.93452
0.0164	1.93514
0.0167	1.93514
0.017	1.93576
0.0173	1.93607
0.0176	1.93545
0.018	1.93576
0.0184	1.93638
0.0186	1.937
0.0189	1.93793
0.0193	1.93607
0.0195	1.937
0.0198	1.937
0.0203	1.93886
0.0205	1.93917
0.0208	1.93855
0.0211	1.937
0.0215	1.93793
0.0218	1.93948
0.0221	1.93917
0.0224	1.9401
0.0227	1.93979
0.023	1.93793
0.0233	1.93917
0.0236	1.93979
0.0239	1.93917
0.0242	1.93948
0.0245	1.94103
0.0247	1.93948
0.025	1.9401
0.0253	1.9401
0.0256	1.94103
0.0259	1.94165
0.0262	1.93979
0.0265	1.94196
0.0269	1.93979
0.0272	1.94103
0.0276	1.9401
0.0279	1.94134
0.0282	1.94165
0.0285	1.94165
0.0288	1.94165
0.0291	1.94196
0.0293	1.94196
0.0296	1.94227
0.0299	1.94289
0.0303	1.94382
0.0306	1.94289
0.0309	1.94165
0.0312	1.94258
0.0315	1.94196
0.0318	1.94351
0.032	1.94289
0.0323	1.9432
0.0326	1.94258
0.033	1.94382
0.0332	1.94444
0.0335	1.94351
0.0338	1.9432
0.0341	1.94382
0.0344	1.94475
0.0347	1.94413
0.0349	1.94382
0.0352	1.94351
0.0355	1.94351
0.0358	1.94413
0.0361	1.94444
0.0364	1.94351
0.0367	1.94444
0.037	1.94413
0.0373	1.94413
0.0376	1.9432
0.0379	1.94444
0.0382	1.94631
0.0385	1.94537
0.0388	1.94382
0.0391	1.94475
0.0394	1.94506
0.0396	1.94444
0.0399	1.94537
0.0402	1.94599
0.0405	1.94569
0.0408	1.94662
0.041	1.94693
0.0413	1.94506
0.0417	1.94631
0.042	1.94662
0.0424	1.94785
0.0427	1.94662
0.043	1.94475
0.0433	1.94444
0.0436	1.94693
0.0439	1.94631
0.0441	1.94599
0.0444	1.94599
0.0447	1.94631
0.045	1.94569
0.0453	1.94755
0.0456	1.94569
0.0459	1.94816
0.0462	1.94631
0.0465	1.94631
0.0468	1.94693
0.0471	1.94631
0.0474	1.94816
0.0477	1.94848
0.048	1.94816
0.0482	1.94755
0.0485	1.94755
0.0487	1.94662
0.0491	1.94693
0.0494	1.94724
0.0497	1.94879
0.05	1.94816
0.0503	1.94816
0.0506	1.94848
0.0509	1.94785
0.0513	1.95002
0.0516	1.94848
0.0519	1.94693
0.0521	1.94848
0.0525	1.9491
0.0528	1.94941
0.0531	1.9491
0.0535	1.94816
0.0538	1.94816
0.0541	1.94848
0.0544	1.94879
0.0547	1.95002
0.0549	1.95002
0.0552	1.94972
0.0555	1.94941
0.0557	1.94941
0.056	1.94941
0.0563	1.94879
0.0567	1.94879
0.0569	1.9491
0.0574	1.95127
0.0577	1.95065
0.0579	1.95002
0.0582	1.94972
0.0585	1.95065
0.0588	1.94941
0.0591	1.94848
0.0593	1.94879
0.0597	1.9491
0.0599	1.94941
0.0602	1.95189
0.0605	1.95127
0.0607	1.95158
0.0611	1.95127
0.0614	1.95065
0.0617	1.95002
0.062	1.95002
0.0624	1.94879
0.0627	1.95158
0.063	1.95002
0.0632	1.95002
0.0635	1.95096
0.0638	1.95127
0.0641	1.95189
0.0644	1.95127
0.0647	1.95096
0.065	1.95127
0.0653	1.95065
0.0655	1.95127
0.0658	1.9525
0.0661	1.95158
0.0664	1.95065
0.0666	1.95189
0.0669	1.95189
0.0672	1.95096
0.0675	1.95189
0.0678	1.95096
0.068	1.95127
0.0684	1.95282
0.0687	1.95282
0.0689	1.95313
0.0693	1.95127
0.0696	1.95127
0.0699	1.95189
0.0701	1.95158
0.0704	1.95219
0.0707	1.95065
0.071	1.95282
0.0714	1.95313
0.0717	1.95282
0.072	1.95344
0.0723	1.9525
0.0725	1.9525
0.0728	1.95282
0.0731	1.95219
0.0734	1.95219
0.0737	1.95344
0.0739	1.95313
0.0742	1.95344
0.0745	1.95344
0.0748	1.95313
0.075	1.9525
0.0754	1.95313
0.0758	1.95282
0.0761	1.95344
0.0764	1.95406
0.0767	1.95436
0.077	1.95344
0.0772	1.95282
0.0775	1.95282
0.0778	1.95436
0.0781	1.95375
0.0783	1.95313
0.0786	1.95375
0.0789	1.95406
0.0791	1.95499
0.0794	1.95406
0.0797	1.9553
0.08	1.95406
0.0802	1.95436
0.0806	1.95406
0.0809	1.95561
0.0811	1.95375
0.0815	1.95375
0.0817	1.95406
0.0821	1.9553
0.0823	1.95499
0.0827	1.95436
0.083	1.95344
0.0833	1.9553
0.0836	1.95561
0.0839	1.95561
0.0842	1.95436
0.0846	1.95344
0.0849	1.95561
0.0852	1.95716
0.0855	1.95467
0.0859	1.95436
0.0861	1.95499
0.0864	1.95561
0.0867	1.9553
0.087	1.9553
0.0873	1.95406
0.0876	1.95499
0.0879	1.95499
0.0882	1.95684
0.0885	1.9553
0.0888	1.95499
0.0891	1.9553
0.0893	1.95592
0.0897	1.95623
0.09	1.9553
0.0903	1.95561
0.0906	1.9553
0.0909	1.95623
0.0912	1.95592
0.0915	1.95592
0.0918	1.95653
0.0921	1.95561
0.0924	1.95684
0.0927	1.95592
0.093	1.95561
0.0933	1.95747
0.0936	1.95592
0.0939	1.95561
0.0941	1.95653
0.0945	1.95684
0.0948	1.95716
0.095	1.9584
0.0953	1.95747
0.0956	1.95778
0.096	1.95747
0.0962	1.9584
0.0965	1.95716
0.0969	1.95623
0.0971	1.95623
0.0975	1.95716
0.0978	1.95716
0.0981	1.95716
0.0984	1.95716
0.0987	1.95778
0.099	1.95747
0.0993	1.95747
0.0995	1.95716
0.0999	1.95716
0.1002	1.9584
0.1005	1.95747
0.1008	1.95684
0.1011	1.95716
0.1013	1.95809
0.1017	1.95809
0.1019	1.95902
0.1022	1.9584
0.1025	1.95933
0.1028	1.95716
0.1031	1.95902
0.1033	1.95902
0.1036	1.95716
0.1039	1.95902
0.1042	1.95933
0.1045	1.95902
0.1048	1.9587
0.1052	1.95684
0.1056	1.9587
0.1059	1.9587
0.1061	1.9584
0.1065	1.95809
0.1068	1.95809
0.107	1.95809
0.1074	1.95902
0.1078	1.96056
0.1081	1.95902
0.1084	1.96026
0.1087	1.9584
0.109	1.9584
0.1093	1.9587
0.1095	1.9584
0.1098	1.9587
0.1101	1.95933
0.1104	1.95902
0.1108	1.95902
0.1111	1.95902
0.1113	1.95902
0.1117	1.95902
0.112	1.95964
0.1124	1.95964
0.1127	1.95995
0.113	1.96026
0.1133	1.96056
0.1136	1.96119
0.1138	1.96119
0.1141	1.96119
0.1144	1.96088
0.1146	1.95964
0.115	1.95995
0.1153	1.96026
0.1156	1.95995
0.1158	1.96056
0.1161	1.96056
0.1164	1.96026
0.1166	1.95995
0.1169	1.95964
0.1172	1.95995
0.1175	1.96088
0.1178	1.96119
0.1181	1.96088
0.1184	1.96088
0.1187	1.95995
0.119	1.96026
0.1192	1.96056
0.1195	1.96056
0.1198	1.96088
0.12	1.96088
0.1203	1.9587
0.1206	1.9615
0.1209	1.96088
0.1212	1.96056
0.1215	1.96119
0.1217	1.96243
0.122	1.96119
0.1223	1.96088
0.1227	1.96119
0.1229	1.96056
0.1232	1.96026
0.1236	1.96212
0.1238	1.96181
0.1241	1.96181
0.1244	1.96088
0.1247	1.96056
0.125	1.9615
0.1253	1.96056
0.1255	1.96088
0.1258	1.96181
0.1261	1.95995
0.1264	1.96181
0.1267	1.96088
0.127	1.9615
0.1272	1.96181
0.1275	1.96056
0.1278	1.9615
0.128	1.96119
0.1284	1.96181
0.1287	1.96243
0.129	1.96181
0.1292	1.96119
0.1295	1.96181
0.1298	1.96212
0.13	1.9615
0.1303	1.96243
0.1306	1.96088
0.1309	1.9615
0.1311	1.9615
0.1314	1.96181
0.1317	1.96305
0.132	1.96243
0.1323	1.9615
0.1326	1.96212
0.133	1.96274
0.1333	1.96212
0.1336	1.96243
0.1339	1.96274
0.1342	1.96367
0.1345	1.96212
0.1348	1.96212
0.1352	1.96274
0.1355	1.96305
0.1358	1.96212
0.1362	1.96212
0.1365	1.96243
0.1368	1.96212
0.137	1.96336
0.1373	1.96305
0.1376	1.96212
0.1379	1.96336
0.1382	1.96305
0.1385	1.96212
0.1388	1.96305
0.1391	1.96305
0.1393	1.96305
0.1396	1.96367
0.1399	1.96429
0.1402	1.96243
0.1405	1.96274
0.1408	1.96398
0.1411	1.96491
0.1414	1.9646
0.1416	1.96305
0.1419	1.96367
0.1422	1.96398
0.1425	1.96367
0.1428	1.96367
0.1431	1.96367
0.1433	1.96243
0.1437	1.96336
0.144	1.96429
0.1442	1.96429
0.1445	1.96305
0.1448	1.96398
0.1451	1.96367
0.1453	1.9646
0.1457	1.9646
0.146	1.96398
0.1464	1.96398
0.1467	1.96429
0.147	1.96553
0.1473	1.96336
0.1476	1.9646
0.1478	1.96367
0.1481	1.96429
0.1484	1.96429
0.1487	1.96491
0.1491	1.96429
0.1495	1.96398
0.1497	1.9646
0.1502	1.9646
0.1505	1.96429
0.1508	1.96615
0.1511	1.96491
0.1514	1.96429
0.1517	1.96522
0.152	1.9646
0.1523	1.96398
0.1526	1.96491
0.1529	1.9646
0.1533	1.96522
0.1536	1.96553
0.1539	1.96491
0.1542	1.96491
0.1546	1.96553
0.1549	1.9646
0.1552	1.96491
0.1555	1.96491
0.1558	1.96522
0.1561	1.96615
0.1564	1.96553
0.1567	1.96522
0.1571	1.96491
0.1573	1.96677
0.1576	1.96491
0.1579	1.96584
0.1582	1.96491
0.1585	1.96491
0.1588	1.96646
0.1591	1.96615
0.1594	1.96522
0.1597	1.96491
0.16	1.96429
0.1603	1.96646
0.1605	1.96584
0.1608	1.96522
0.161	1.96615
0.1613	1.96646
0.1616	1.96646
0.1619	1.96553
0.1622	1.96615
0.1625	1.96646
0.1628	1.96677
0.1631	1.9677
0.1634	1.96615
0.1636	1.96646
0.1639	1.96615
0.1642	1.9677
0.1645	1.96646
0.1648	1.96584
0.1652	1.96584
0.1655	1.96646
0.1658	1.96739
0.166	1.96677
0.1664	1.96677
0.1667	1.96646
0.167	1.96801
0.1673	1.96615
0.1675	1.96646
0.1678	1.96677
0.1681	1.96708
0.1684	1.96739
0.1687	1.96801
0.1689	1.96677
0.1692	1.96615
0.1695	1.96708
0.1698	1.9677
0.1701	1.96708
0.1704	1.96739
0.1708	1.96708
0.1711	1.96677
0.1713	1.96677
0.1716	1.96646
0.1719	1.9677
0.1722	1.96708
0.1725	1.96677
0.1728	1.96708
0.1731	1.96801
0.1733	1.96646
0.1736	1.96739
0.1739	1.96739
0.1742	1.9677
0.1746	1.96646
0.1749	1.96894
0.1752	1.96708
0.1755	1.96708
0.1759	1.96739
0.1762	1.96801
0.1764	1.9677
0.1767	1.96832
0.177	1.96925
0.1773	1.96801
0.1776	1.96708
0.178	1.96801
0.1784	1.96801
0.1787	1.96739
0.179	1.96739
0.1793	1.96832
0.1797	1.96925
0.1799	1.96863
0.1802	1.96863
0.1805	1.96801
0.1808	1.96832
0.1811	1.96894
0.1814	1.9677
0.1816	1.96801
0.1819	1.96863
0.1822	1.96894
0.1825	1.96677
0.1827	1.96832
0.1831	1.96832
0.1833	1.96863
0.1837	1.96863
0.1839	1.96894
0.1843	1.96894
0.1845	1.96863
0.1848	1.96894
0.1851	1.96832
0.1853	1.96832
0.1856	1.96894
0.186	1.96801
0.1863	1.96925
0.1866	1.96894
0.1869	1.96863
0.1872	1.96925
0.1875	1.96801
0.1877	1.96832
0.188	1.96987
0.1883	1.96956
0.1886	1.96832
0.1889	1.96956
0.1891	1.97049
0.1894	1.96832
0.1897	1.96894
0.19	1.96894
0.1902	1.96863
0.1905	1.96925
0.1908	1.96956
0.1912	1.96801
0.1914	1.96925
0.1917	1.96987
0.192	1.96925
0.1923	1.97018
0.1926	1.97049
0.1929	1.97018
0.1932	1.97018
0.1934	1.97018
0.1937	1.96894
0.194	1.96925
0.1943	1.96925
0.1946	1.97018
0.1949	1.96987
0.1952	1.96956
0.1955	1.96956
0.1957	1.96987
0.196	1.96956
0.1964	1.96987
0.1966	1.96956
0.197	1.9708
0.1973	1.96956
0.1976	1.96956
0.1979	1.97142
0.1982	1.97018
0.1986	1.97018
0.1989	1.97018
0.1991	1.97018
0.1994	1.97018
0.1997	1.97018
0.2	1.96987
0.2003	1.96987
0.2006	1.97018
0.2009	1.97018
0.2011	1.97204
0.2014	1.97173
0.2017	1.97142
0.202	1.97018
0.2022	1.97018
0.2026	1.9708
0.2029	1.97142
0.2033	1.9708
0.2036	1.97266
0.2039	1.97049
0.2042	1.97049
0.2045	1.96956
0.2047	1.97173
0.205	1.97142
0.2053	1.9708
0.2056	1.9708
0.2059	1.97142
0.2061	1.97266
0.2064	1.97204
0.2068	1.97142
0.207	1.97142
0.2073	1.9708
0.2076	1.97204
0.2079	1.97204
0.2082	1.97142
0.2085	1.97142
0.2088	1.97173
0.2091	1.97266
0.2094	1.97173
0.2097	1.97235
0.21	1.97173
0.2102	1.97173
0.2105	1.97204
0.2107	1.9708
0.211	1.97173
0.2113	1.97173
0.2116	1.97173
0.2119	1.97049
0.2122	1.9708
0.2125	1.97204
0.213	1.97266
0.2133	1.97173
0.2136	1.9708
0.2138	1.97173
0.2141	1.97235
0.2144	1.97266
0.2147	1.97235
0.2149	1.97173
0.2153	1.97204
0.2156	1.97266
0.2158	1.97297
0.2161	1.97235
0.2164	1.97173
0.2167	1.97235
0.2169	1.9708
0.2172	1.97297
0.2175	1.97235
0.2179	1.97204
0.2182	1.97235
0.2185	1.97235
0.2188	1.97142
0.2192	1.97297
0.2195	1.97359
0.2198	1.97204
0.2201	1.97235
0.2204	1.9739
0.2207	1.97204
0.2209	1.97328
0.2212	1.97235
0.2215	1.97328
0.2218	1.97297
0.2221	1.97359
0.2225	1.97359
0.2227	1.97266
0.223	1.97297
0.2233	1.97328
0.2236	1.97359
0.2238	1.97235
0.2241	1.97483
0.2244	1.97266
0.2247	1.97266
0.225	1.97328
0.2252	1.97204
0.2256	1.97328
0.2259	1.9739
0.2262	1.97297
0.2265	1.97297
0.2267	1.9739
0.227	1.97297
0.2273	1.97235
0.2277	1.97328
0.2279	1.97297
0.2282	1.97359
0.2285	1.97421
0.2288	1.97452
0.229	1.97483
0.2293	1.97359
0.2296	1.97359
0.23	1.97359
0.2303	1.9739
0.2306	1.97452
0.2308	1.9739
0.2313	1.97359
0.2316	1.97328
0.2319	1.97359
0.2322	1.97483
0.2325	1.97421
0.2328	1.97421
0.233	1.97421
0.2333	1.97297
0.2336	1.97483
0.234	1.97359
0.2343	1.97359
0.2345	1.97421
0.2349	1.97483
0.2352	1.97297
0.2355	1.97421
0.2359	1.9739
0.2361	1.97452
0.2364	1.9739
0.2367	1.97483
0.2371	1.97421
0.2373	1.97359
0.2376	1.97483
0.2379	1.97607
0.2382	1.97514
0.2385	1.97545
0.2388	1.97545
0.2391	1.97576
0.2394	1.97576
0.2397	1.97483
0.24	1.97514
0.2403	1.97514
0.2406	1.97452
0.2409	1.97483
0.2412	1.97545
0.2415	1.97545
0.2418	1.97359
0.2421	1.97452
0.2424	1.97452
0.2427	1.97452
0.2429	1.97576
0.2432	1.97514
0.2435	1.97545
0.2439	1.97514
0.2442	1.97421
0.2444	1.97452
0.2447	1.97545
0.245	1.97328
0.2454	1.97545
0.2456	1.97328
0.2459	1.97514
0.2463	1.97514
0.2466	1.97483
0.2469	1.97421
0.2472	1.97545
0.2475	1.97576
0.2478	1.97638
0.2481	1.97545
0.2484	1.97452
0.2487	1.97638
0.249	1.97607
0.2493	1.97607
0.2496	1.97545
0.2499	1.97483
0.2502	1.97545
0.2504	1.97607
0.2508	1.977
0.2511	1.97483
0.2514	1.97545
0.2517	1.97607
0.252	1.9739
0.2523	1.97638
0.2526	1.97576
0.2529	1.97607
0.2531	1.97545
0.2534	1.977
0.2537	1.97669
0.2541	1.97545
0.2544	1.97669
0.2547	1.97576
0.255	1.97669
0.2553	1.97607
0.2558	1.97669
0.2561	1.97576
0.2564	1.97514
0.2567	1.97576
0.257	1.97607
0.2573	1.97514
0.2576	1.97514
0.2579	1.97607
0.2581	1.97607
0.2584	1.97545
0.2587	1.97576
0.2591	1.97731
0.2594	1.97669
0.2597	1.97638
0.26	1.97607
0.2603	1.97576
0.2606	1.97638
0.2609	1.97638
0.2612	1.97762
0.2614	1.97638
0.2617	1.97669
0.262	1.97669
0.2623	1.97638
0.2626	1.977
0.2629	1.97731
0.2632	1.977
0.2635	1.97638
0.2638	1.97638
0.2641	1.97638
0.2644	1.97638
0.2647	1.97607
0.265	1.97638
0.2653	1.97793
0.2656	1.97731
0.2659	1.97793
0.2662	1.97545
0.2665	1.97731
0.2667	1.97731
0.2671	1.977
0.2674	1.97669
0.2677	1.97638
0.268	1.977
0.2684	1.977
0.2687	1.97762
0.269	1.97793
0.2693	1.97855
0.2696	1.97793
0.2698	1.97824
0.2702	1.97793
0.2705	1.97762
0.2708	1.97731
0.271	1.97731
0.2713	1.97669
0.2716	1.97731
0.2719	1.97731
0.2722	1.97762
0.2724	1.97762
0.2727	1.97824
0.273	1.97762
0.2733	1.97731
0.2736	1.97793
0.2741	1.97669
0.2744	1.97762
0.2746	1.97855
0.2749	1.97824
0.2752	1.97793
0.2755	1.97793
0.2758	1.97855
0.2761	1.97762
0.2764	1.97762
0.2767	1.97793
0.277	1.97824
0.2773	1.977
0.2776	1.97731
0.2779	1.97886
0.2782	1.97917
0.2785	1.97886
0.2788	1.97731
0.2791	1.97731
0.2794	1.97824
0.2797	1.97762
0.28	1.97762
0.2803	1.97762
0.2806	1.97762
0.2809	1.97762
0.2812	1.97793
0.2814	1.97762
0.2817	1.97948
0.282	1.97948
0.2823	1.97948
0.2826	1.97824
0.283	1.97855
0.2832	1.97793
0.2835	1.97793
0.2838	1.97793
0.2841	1.97762
0.2843	1.97762
0.2846	1.97793
0.2849	1.97824
0.2852	1.97793
0.2855	1.97793
0.2858	1.97824
0.2861	1.97824
0.2864	1.97855
0.2867	1.97886
0.287	1.97855
0.2873	1.97824
0.2875	1.97855
0.2878	1.97886
0.2881	1.97886
0.2884	1.97855
0.2887	1.97886
0.2889	1.97762
0.2892	1.97886
0.2896	1.97886
0.2898	1.97886
0.2902	1.97886
0.2905	1.97886
0.2907	1.97917
0.291	1.9801
0.2913	1.97793
0.2916	1.97948
0.292	1.97855
0.2923	1.97917
0.2926	1.97824
0.2929	1.97917
0.2931	1.97948
0.2934	1.98041
0.2937	1.97979
0.294	1.97886
0.2943	1.98041
0.2946	1.97855
0.2949	1.97855
0.2952	1.97917
0.2955	1.97979
0.2958	1.97948
0.2961	1.97793
0.2963	1.97762
0.2966	1.97917
0.2969	1.97979
0.2972	1.97917
0.2974	1.97979
0.2977	1.97917
0.2981	1.97948
0.2983	1.97979
0.2986	1.97948
0.2989	1.97979
0.2992	1.97886
0.2995	1.98041
0.2997	1.98072
0.3001	1.97979
0.3003	1.97979
0.3006	1.97948
0.3009	1.9801
0.3012	1.97886
0.3014	1.98041
0.3019	1.9801
0.3022	1.97979
0.3025	1.97948
0.3028	1.97979
0.3031	1.98134
0.3034	1.98041
0.3038	1.97979
0.304	1.9801
0.3043	1.9801
0.3047	1.98072
0.305	1.98041
0.3053	1.98103
0.3055	1.98041
0.3059	1.9801
0.3062	1.97979
0.3064	1.97979
0.3068	1.97979
0.3071	1.98041
0.3075	1.9801
0.3078	1.98041
0.3081	1.97979
0.3084	1.97979
0.3087	1.9801
0.309	1.9801
0.3093	1.98072
0.3095	1.98072
0.3098	1.98072
0.3102	1.97948
0.3105	1.98196
0.3108	1.98227
0.3111	1.98103
0.3113	1.98134
0.3117	1.98041
0.312	1.9801
0.3123	1.9801
0.3126	1.98196
0.3128	1.98134
0.3132	1.98134
0.3134	1.98072
0.3138	1.98072
0.3141	1.98103
0.3144	1.98103
0.3146	1.97979
0.3149	1.98134
0.3152	1.98041
0.3155	1.98041
0.3159	1.98103
0.3162	1.98103
0.3164	1.98165
0.3167	1.98103
0.317	1.98072
0.3174	1.98103
0.3177	1.98072
0.318	1.98103
0.3183	1.98072
0.3185	1.98041
0.3189	1.98072
0.3192	1.98227
0.3197	1.98134
0.32	1.98103
0.3203	1.98134
0.3206	1.98103
0.3209	1.98103
0.3213	1.98196
0.3216	1.98165
0.3219	1.98227
0.3222	1.98289
0.3225	1.98103
0.3228	1.98103
0.3231	1.98103
0.3234	1.98165
0.3237	1.9801
0.324	1.98165
0.3243	1.98165
0.3245	1.98165
0.3248	1.98289
0.3252	1.98134
0.3255	1.98103
0.3258	1.98196
0.3261	1.98134
0.3265	1.98196
0.3269	1.98227
0.3271	1.98196
0.3274	1.98165
0.3277	1.98196
0.3281	1.98103
0.3284	1.98289
0.3287	1.98165
0.329	1.98196
0.3293	1.98227
0.3297	1.98134
0.33	1.9832
0.3302	1.98227
0.3305	1.98103
0.3308	1.98258
0.3311	1.98351
0.3313	1.98165
0.3316	1.98134
0.3319	1.98196
0.3322	1.98103
0.3325	1.98196
0.3328	1.98165
0.3331	1.98134
0.3334	1.98258
0.3337	1.98258
0.334	1.98196
0.3344	1.98227
0.3346	1.98165
0.335	1.98134
0.3353	1.98289
0.3356	1.98227
0.3358	1.98289
0.3361	1.98103
0.3364	1.98227
0.3367	1.98258
0.337	1.98289
0.3372	1.9832
0.3375	1.98227
0.3378	1.98351
0.3381	1.98289
0.3385	1.98227
0.3387	1.98351
0.339	1.98289
0.3393	1.9832
0.3397	1.98258
0.34	1.98258
0.3402	1.98258
0.3405	1.98351
0.3408	1.98351
0.3411	1.98227
0.3414	1.98196
0.3417	1.98258
0.3419	1.98289
0.3422	1.9832
0.3425	1.98382
0.3427	1.98165
0.3431	1.98289
0.3433	1.98258
0.3436	1.98196
0.3439	1.9832
0.3442	1.98196
0.3445	1.98134
0.3448	1.9832
0.3451	1.98258
0.3454	1.98258
0.3456	1.9832
0.346	1.98382
0.3463	1.98289
0.3466	1.9832
0.3469	1.98289
0.3473	1.98413
0.3477	1.9832
0.348	1.98258
0.3482	1.98258
0.3485	1.98258
0.3488	1.9832
0.349	1.98351
0.3494	1.98413
0.3496	1.98413
0.3499	1.98227
0.3503	1.98227
0.3506	1.9832
0.3508	1.98382
0.3511	1.98289
0.3514	1.98289
0.3517	1.98382
0.352	1.98413
0.3523	1.98382
0.3526	1.98227
0.353	1.98382
0.3532	1.98351
0.3535	1.98382
0.3538	1.9832
0.3541	1.98351
0.3544	1.98258
0.3547	1.98444
0.3549	1.98444
0.3552	1.98444
0.3555	1.98444
0.3558	1.98444
0.3561	1.98506
0.3565	1.98413
0.3568	1.98444
0.357	1.98258
0.3573	1.98444
0.3576	1.98475
0.3579	1.98475
0.3582	1.98475
0.3584	1.98258
0.3587	1.98506
0.359	1.98475
0.3594	1.98444
0.3596	1.98351
0.36	1.98413
0.3602	1.98382
0.3605	1.98413
0.3608	1.98351
0.361	1.98444
0.3613	1.98537
0.3616	1.98506
0.3619	1.98506
0.3622	1.98351
0.3625	1.98506
0.3628	1.98506
0.3631	1.98351
0.3634	1.98351
0.3637	1.98444
0.3641	1.98444
0.3644	1.98444
0.3647	1.98444
0.365	1.98444
0.3653	1.98599
0.3656	1.98444
0.3658	1.98413
0.3661	1.98475
0.3664	1.98351
0.3667	1.98475
0.3669	1.98506
0.3673	1.98413
0.3675	1.98475
0.3681	1.98444
0.3683	1.98475
0.3686	1.98537
0.3689	1.98413
0.3692	1.98413
0.3695	1.98413
0.3698	1.98506
0.3701	1.98444
0.3704	1.98444
0.3708	1.98413
0.3711	1.98537
0.3714	1.98475
0.3717	1.98413
0.372	1.98444
0.3723	1.98599
0.3725	1.98444
0.3728	1.98444
0.3732	1.98444
0.3735	1.98475
0.3737	1.98506
0.374	1.98506
0.3743	1.98351
0.3746	1.9863
0.3749	1.98506
0.3752	1.9863
0.3755	1.98537
0.3758	1.98506
0.3761	1.98444
0.3764	1.98568
0.3767	1.98506
0.3771	1.98599
0.3773	1.98568
0.3777	1.98475
0.378	1.98506
0.3783	1.98568
0.3785	1.98568
0.3788	1.9863
0.3791	1.98568
0.3794	1.98506
0.3797	1.98444
0.38	1.98537
0.3803	1.98382
0.3806	1.98599
0.3809	1.98537
0.3812	1.98568
0.3815	1.98537
0.3818	1.98568
0.382	1.98506
0.3823	1.98568
0.3826	1.9863
0.383	1.98568
0.3832	1.98568
0.3835	1.98475
0.3838	1.98661
0.3841	1.98599
0.3844	1.98506
0.3847	1.98568
0.385	1.98568
0.3853	1.98661
0.3856	1.98599
0.3858	1.98537
0.3861	1.98568
0.3864	1.9863
0.3867	1.98537
0.387	1.98537
0.3873	1.98599
0.3876	1.98599
0.388	1.98599
0.3882	1.98568
0.3885	1.98599
0.3888	1.9863
0.3892	1.98537
0.3897	1.9863
0.39	1.98661
0.3902	1.9863
0.3905	1.98537
0.3907	1.98599
0.391	1.98568
0.3913	1.98599
0.3916	1.9863
0.3919	1.98723
0.3922	1.98692
0.3925	1.9863
0.3927	1.98568
0.3931	1.98568
0.3934	1.9863
0.3936	1.98599
0.3939	1.9863
0.3942	1.9863
0.3945	1.9863
0.3948	1.9863
0.3952	1.98537
0.3955	1.9863
0.3958	1.9863
0.396	1.98661
0.3963	1.98537
0.3966	1.98754
0.3969	1.98661
0.3972	1.98599
0.3975	1.98599
0.3979	1.98661
0.3982	1.98723
0.3984	1.98723
0.3987	1.98692
0.399	1.98568
0.3992	1.98661
0.3995	1.9863
0.3998	1.98599
0.4	1.98599
0.4004	1.98785
0.4008	1.98692
0.4011	1.98692
0.4014	1.9863
0.4016	1.9863
0.4019	1.98692
0.4022	1.98692
0.4024	1.98723
0.4028	1.98568
0.4031	1.98723
0.4036	1.9863
0.4039	1.98692
0.4042	1.98599
0.4045	1.98723
0.4048	1.98754
0.4052	1.98754
0.4055	1.98723
0.4058	1.98692
0.406	1.98661
0.4063	1.98661
0.4066	1.98692
0.4069	1.98723
0.4072	1.98785
0.4075	1.98785
0.4077	1.98692
0.408	1.98878
0.4084	1.98661
0.4087	1.98754
0.4091	1.98692
0.4094	1.98754
0.4097	1.98723
0.41	1.98754
0.4103	1.98661
0.4106	1.98847
0.4109	1.98661
0.4112	1.98754
0.4115	1.98723
0.4117	1.98723
0.4121	1.98816
0.4124	1.98816
0.4127	1.98785
0.413	1.98723
0.4133	1.98754
0.4136	1.98785
0.4139	1.98878
0.4141	1.98909
0.4144	1.98692
0.4147	1.98723
0.415	1.98754
0.4153	1.98723
0.4156	1.98661
0.416	1.98785
0.4163	1.98785
0.4166	1.98754
0.4169	1.98754
0.4172	1.98661
0.4175	1.98723
0.4179	1.98723
0.4182	1.98723
0.4185	1.98754
0.4188	1.98754
0.4191	1.98754
0.4194	1.98785
0.4198	1.98754
0.42	1.98723
0.4203	1.98816
0.4206	1.98754
0.4209	1.98816
0.4212	1.98847
0.4215	1.98909
0.4218	1.9863
0.422	1.9863
0.4223	1.98816
0.4226	1.98754
0.4229	1.98785
0.4232	1.98816
0.4234	1.98878
0.4237	1.98816
0.4241	1.98847
0.4244	1.98847
0.4247	1.98847
0.425	1.98878
0.4253	1.9894
0.4255	1.98754
0.4258	1.98785
0.4261	1.98816
0.4264	1.98785
0.4267	1.98754
0.427	1.9894
0.4274	1.98847
0.4277	1.98816
0.428	1.98785
0.4283	1.98847
0.4286	1.98847
0.4289	1.98692
0.4293	1.98661
0.4295	1.98847
0.4298	1.98754
0.4301	1.98847
0.4304	1.98816
0.4306	1.98847
0.4309	1.98754
0.4312	1.98878
0.4315	1.98909
0.4318	1.9894
0.432	1.98971
0.4324	1.9894
0.4327	1.9894
0.433	1.98816
0.4333	1.98785
0.4336	1.99002
0.4339	1.9894
0.4342	1.98878
0.4345	1.98847
0.4349	1.98816
0.4352	1.98816
0.4354	1.98878
0.4357	1.98909
0.436	1.98909
0.4363	1.9894
0.4366	1.98878
0.437	1.98909
0.4373	1.98816
0.4375	1.98816
0.4378	1.98878
0.4381	1.99033
0.4384	1.98971
0.4387	1.98909
0.439	1.9894
0.4393	1.98847
0.4396	1.98909
0.44	1.98816
0.4402	1.98971
0.4405	1.98909
0.4408	1.98909
0.4411	1.9894
0.4414	1.98971
0.4416	1.99002
0.4419	1.98971
0.4422	1.9894
0.4425	1.9894
0.4428	1.98878
0.4431	1.98878
0.4434	1.99002
0.4436	1.98878
0.4439	1.9894
0.4442	1.98971
0.4445	1.98909
0.4448	1.98878
0.4451	1.98909
0.4454	1.99033
0.4457	1.9894
0.4461	1.99002
0.4464	1.98847
0.4466	1.99033
0.4469	1.99002
0.4472	1.99002
0.4475	1.98971
0.4478	1.98909
0.4481	1.99002
0.4485	1.9894
0.4488	1.98971
0.4492	1.98971
0.4495	1.98785
0.4498	1.99033
0.4501	1.98971
0.4504	1.98971
0.4507	1.99064
0.451	1.99002
0.4513	1.9894
0.4516	1.98971
0.4519	1.99064
0.4521	1.99064
0.4524	1.9894
0.4527	1.99002
0.453	1.98971
0.4533	1.99064
0.4536	1.99033
0.4539	1.98971
0.4542	1.99002
0.4545	1.99033
0.4548	1.99064
0.4552	1.98971
0.4555	1.99002
0.4558	1.98878
0.4561	1.99064
0.4564	1.99033
0.4567	1.99002
0.457	1.9894
0.4572	1.98971
0.4575	1.99002
0.4578	1.99002
0.4581	1.9894
0.4584	1.99033
0.4587	1.99033
0.459	1.99002
0.4593	1.99033
0.4596	1.98909
0.4598	1.98971
0.4601	1.99064
0.4604	1.99033
0.4607	1.99002
0.461	1.98971
0.4613	1.99033
0.4616	1.99157
0.4618	1.99126
0.4621	1.98909
0.4624	1.99033
0.4627	1.99002
0.463	1.99033
0.4633	1.99157
0.4636	1.98909
0.4639	1.99064
0.4642	1.99095
0.4645	1.99002
0.4648	1.99064
0.465	1.98971
0.4653	1.98971
0.4658	1.99064
0.4661	1.99126
0.4664	1.99095
0.4667	1.99002
0.4669	1.99033
0.4672	1.99033
0.4675	1.99064
0.4678	1.99157
0.4681	1.99126
0.4684	1.99095
0.4687	1.99095
0.4691	1.99064
0.4694	1.99033
0.4697	1.99064
0.4701	1.99002
0.4703	1.99126
0.4706	1.9894
0.4709	1.99095
0.4713	1.99157
0.4716	1.99095
0.4719	1.99064
0.4722	1.99126
0.4725	1.99064
0.4728	1.99033
0.4731	1.99126
0.4733	1.99095
0.4736	1.99095
0.4739	1.99126
0.4742	1.99033
0.4745	1.99188
0.4748	1.99157
0.475	1.99157
0.4753	1.99002
0.4756	1.99095
0.4759	1.99126
0.4762	1.99095
0.4765	1.99126
0.4768	1.99095
0.4771	1.99095
0.4774	1.99126
0.4778	1.99126
0.4781	1.99157
0.4783	1.99157
0.4786	1.99126
0.4791	1.99095
0.4794	1.99095
0.4797	1.99281
0.48	1.99157
0.4804	1.9925
0.4807	1.99188
0.481	1.99126
0.4813	1.99064
0.4817	1.99126
0.482	1.9925
0.4822	1.99188
0.4825	1.99188
0.4828	1.99157
0.4831	1.99188
0.4834	1.99281
0.4836	1.99343
0.4839	1.99095
0.4842	1.99157
0.4846	1.9925
0.4849	1.99157
0.4853	1.99157
0.4856	1.99157
0.4858	1.99157
0.4861	1.99157
0.4864	1.99188
0.4867	1.99188
0.4869	1.99126
0.4872	1.99126
0.4875	1.9925
0.4878	1.99157
0.488	1.99095
0.4883	1.9925
0.4886	1.9925
0.4889	1.99188
0.4892	1.99188
0.4895	1.99281
0.4898	1.99343
0.4901	1.9925
0.4903	1.99157
0.4906	1.99126
0.4909	1.9925
0.4911	1.99064
0.4914	1.99064
0.4917	1.9925
0.492	1.99064
0.4922	1.99281
0.4925	1.99157
0.4928	1.9925
0.4931	1.99188
0.4934	1.9925
0.4937	1.99405
0.494	1.99188
0.4942	1.99188
0.4946	1.99188
0.4949	1.99281
0.4952	1.99188
0.4955	1.99157
0.4957	1.9925
0.4961	1.99343
0.4964	1.99343
0.4967	1.99281
0.4969	1.99095
0.4974	1.99188
0.4977	1.99343
0.498	1.99436
0.4983	1.99374
0.4986	1.99312
0.4988	1.99281
0.4991	1.9925
0.4994	1.99157
0.4997	1.99281
0.5	1.99436
0.5003	1.99405
0.5006	1.9925
0.5009	1.99188
0.5011	1.9925
0.5015	1.99188
0.5017	1.9925
0.502	1.9925
0.5023	1.9925
0.5026	1.99312
0.5029	1.99281
0.5032	1.99312
0.5035	1.99312
0.5037	1.99281
0.504	1.99126
0.5043	1.99374
0.5047	1.99312
0.505	1.99436
0.5053	1.99281
0.5056	1.99281
0.5059	1.99188
0.5062	1.99312
0.5064	1.99312
0.5067	1.99281
0.507	1.99343
0.5072	1.99405
0.5075	1.9925
0.5078	1.9925
0.5081	1.99281
0.5084	1.99343
0.5087	1.9925
0.509	1.99405
0.5093	1.99436
0.5096	1.99281
0.5099	1.99343
0.5102	1.99405
0.5105	1.99405
0.5108	1.99467
0.5111	1.99281
0.5114	1.99343
0.5117	1.99374
0.512	1.99405
0.5123	1.99343
0.5127	1.99343
0.5129	1.99312
0.5132	1.99343
0.5135	1.99312
0.5137	1.99312
0.514	1.99343
0.5143	1.99312
0.5146	1.99281
0.5149	1.99405
0.5152	1.99312
0.5156	1.99343
0.5159	1.99343
0.5161	1.99374
0.5165	1.99405
0.5167	1.99405
0.517	1.99467
0.5173	1.99467
0.5176	1.99343
0.5179	1.99436
0.5181	1.99529
0.5184	1.99374
0.5187	1.99312
0.519	1.99343
0.5193	1.99343
0.5196	1.99374
0.5199	1.99405
0.5202	1.99374
0.5205	1.99281
0.5208	1.99405
0.521	1.99467
0.5213	1.99498
0.5216	1.99467
0.5219	1.99343
0.5222	1.99343
0.5226	1.99374
0.5229	1.99436
0.5231	1.99498
0.5234	1.99343
0.5237	1.99436
0.524	1.99374
0.5243	1.99436
0.5246	1.99498
0.5249	1.99467
0.5252	1.9956
0.5255	1.99467
0.5258	1.99405
0.5261	1.99436
0.5264	1.99467
0.5267	1.99467
0.527	1.99436
0.5274	1.99591
0.5277	1.99467
0.528	1.99467
0.5283	1.99343
0.5287	1.99436
0.529	1.99436
0.5293	1.99436
0.5296	1.99436
0.5298	1.99436
0.5301	1.99467
0.5304	1.99374
0.5307	1.99374
0.531	1.99436
0.5314	1.99405
0.5316	1.99467
0.532	1.99467
0.5322	1.99312
0.5325	1.99498
0.5328	1.99312
0.533	1.99498
0.5333	1.99467
0.5336	1.99436
0.5339	1.99467
0.5342	1.99436
0.5345	1.99436
0.5348	1.9956
0.5351	1.99498
0.5353	1.99405
0.5356	1.99467
0.5359	1.99467
0.5362	1.9956
0.5365	1.99405
0.5368	1.9956
0.5371	1.99467
0.5373	1.99405
0.5376	1.9956
0.538	1.99622
0.5383	1.99436
0.5386	1.99529
0.5389	1.9956
0.5392	1.9956
0.5395	1.99498
0.5397	1.99467
0.54	1.99498
0.5403	1.99529
0.5406	1.99405
0.5408	1.99529
0.5411	1.99653
0.5414	1.99653
0.5417	1.99498
0.5419	1.99529
0.5422	1.99498
0.5425	1.99467
0.5428	1.9956
0.5431	1.99498
0.5433	1.99436
0.5436	1.99622
0.5439	1.99467
0.5442	1.99591
0.5445	1.99498
0.5449	1.9956
0.5451	1.99529
0.5454	1.9956
0.5457	1.99622
0.546	1.99715
0.5463	1.99529
0.5466	1.99498
0.5469	1.99591
0.5472	1.99529
0.5475	1.99529
0.5478	1.9956
0.5481	1.99529
0.5484	1.99498
0.5487	1.99498
0.5489	1.9956
0.5492	1.99498
0.5495	1.99498
0.5498	1.99498
0.55	1.99498
0.5503	1.99529
0.5508	1.99529
0.551	1.99498
0.5514	1.99498
0.5517	1.99653
0.552	1.99591
0.5523	1.9956
0.5526	1.99498
0.5529	1.99529
0.5532	1.99591
0.5534	1.99622
0.5538	1.99436
0.5541	1.99529
0.5544	1.9956
0.5547	1.99746
0.555	1.9956
0.5553	1.9956
0.5555	1.99529
0.5559	1.99591
0.5562	1.99591
0.5565	1.99653
0.5569	1.99653
0.5572	1.99653
0.5574	1.99622
0.5577	1.9956
0.558	1.99498
0.5583	1.99591
0.5586	1.99715
0.5589	1.99715
0.5592	1.99715
0.5597	1.99653
0.56	1.99467
0.5602	1.99622
0.5605	1.99622
0.5608	1.99622
0.561	1.99622
0.5613	1.99622
0.5616	1.99498
0.5619	1.99591
0.5622	1.99622
0.5625	1.99715
0.5628	1.99653
0.5631	1.99715
0.5634	1.99529
0.5637	1.99622
0.564	1.99591
0.5643	1.9956
0.5645	1.99684
0.5649	1.99591
0.5651	1.99622
0.5654	1.99653
0.5657	1.99684
0.566	1.99591
0.5663	1.99622
0.5666	1.99684
0.5669	1.99653
0.5671	1.99591
0.5674	1.99622
0.5677	1.99653
0.568	1.99684
0.5682	1.99622
0.5685	1.99622
0.5688	1.99622
0.569	1.99715
0.5693	1.99715
0.5696	1.99684
0.5699	1.99591
0.5702	1.99591
0.5704	1.99591
0.5707	1.99746
0.571	1.99684
0.5713	1.99653
0.5717	1.99684
0.572	1.99684
0.5723	1.99777
0.5726	1.99622
0.5728	1.99622
0.5731	1.99653
0.5734	1.99684
0.5736	1.99715
0.5741	1.99808
0.5744	1.99839
0.5747	1.99653
0.575	1.99684
0.5753	1.99684
0.5756	1.99684
0.5759	1.99622
0.5762	1.99808
0.5765	1.99715
0.5768	1.99746
0.5771	1.99684
0.5775	1.99653
0.5778	1.99653
0.5781	1.99622
0.5783	1.99622
0.5786	1.99808
0.5791	1.99777
0.5793	1.99653
0.5797	1.99684
0.58	1.99653
0.5803	1.99684
0.5805	1.99684
0.5808	1.99684
0.5812	1.99715
0.5815	1.99746
0.5819	1.99715
0.5822	1.99715
0.5824	1.99715
0.5827	1.99777
0.583	1.99715
0.5832	1.99808
0.5836	1.99777
0.5839	1.99653
0.5842	1.99746
0.5845	1.99746
0.5848	1.99684
0.585	1.99746
0.5853	1.99715
0.5856	1.99715
0.5859	1.99715
0.5862	1.99777
0.5864	1.99653
0.5869	1.99746
0.5871	1.99746
0.5874	1.99684
0.5877	1.99901
0.588	1.99839
0.5883	1.99777
0.5886	1.99746
0.5889	1.99715
0.5892	1.99746
0.5895	1.99901
0.5898	1.99839
0.5901	1.99715
0.5904	1.99746
0.5908	1.99808
0.5912	1.99777
0.5915	1.99715
0.5919	1.99746
0.5922	1.99777
0.5925	1.99839
0.5928	1.99839
0.5931	1.99684
0.5934	1.99777
0.5936	1.99777
0.5939	1.99746
0.5942	1.99808
0.5945	1.99684
0.5948	1.99777
0.5951	1.99808
[truncated: 167,921 more rows]

## Sheet: Figure 3i
Time	Voltage
0	2.19097
0.0089	2.06523
0.0092	1.92163
0.0095	1.93254
0.0099	1.93502
0.0102	1.94147
0.0104	1.94345
0.0107	1.94246
0.011	1.94345
0.0113	1.94395
0.0116	1.94395
0.0119	1.94643
0.0123	1.94395
0.0126	1.94792
0.0129	1.9504
0.0133	1.94891
0.0136	1.94841
0.0139	1.94941
0.0143	1.94841
0.0145	1.94841
0.0148	1.94693
0.0151	1.94643
0.0154	1.95189
0.0157	1.94593
0.016	1.95436
0.0163	1.9504
0.0167	1.95238
0.017	1.94891
0.0172	1.94891
0.0176	1.94891
0.0178	1.95089
0.0182	1.95139
0.0185	1.95288
0.0189	1.95436
0.0192	1.95585
0.0195	1.95288
0.0198	1.95684
0.0202	1.95486
0.0205	1.95238
0.0207	1.95288
0.0211	1.95189
0.0214	1.95436
0.0216	1.95436
0.022	1.95883
0.0222	1.9504
0.0226	1.95486
0.0228	1.95536
0.0231	1.95684
0.0235	1.95734
0.0239	1.95684
0.0242	1.95635
0.0245	1.95684
0.0248	1.95734
0.0251	1.95238
0.0254	1.95833
0.0257	1.95684
0.026	1.95833
0.0262	1.95833
0.0265	1.95982
0.0268	1.95933
0.0271	1.95684
0.0274	1.95585
0.0277	1.95833
0.028	1.95784
0.0283	1.95982
0.0287	1.96131
0.029	1.95784
0.0294	1.95933
0.0298	1.95982
0.03	1.95585
0.0304	1.95833
0.0307	1.95734
0.0311	1.96181
0.0314	1.96181
0.0317	1.95933
0.032	1.95536
0.0323	1.96329
0.0326	1.95536
0.0329	1.96081
0.0333	1.95684
0.0336	1.96181
0.0339	1.96181
0.0342	1.95883
0.0345	1.96379
0.0348	1.9628
0.0351	1.9628
0.0354	1.9623
0.0357	1.96181
0.036	1.96181
0.0365	1.96181
0.0368	1.95883
0.037	1.9623
0.0373	1.96478
0.0376	1.96329
0.0379	1.96379
0.0382	1.95933
0.0385	1.96329
0.0389	1.96429
0.0392	1.96329
0.0394	1.96726
0.0397	1.96429
0.04	1.96577
0.0402	1.96478
0.0406	1.96478
0.0409	1.96379
0.0412	1.96478
0.0415	1.96032
0.0418	1.9628
0.0423	1.96627
0.0425	1.96577
0.0429	1.96429
0.0432	1.96429
0.0435	1.96528
0.0438	1.96478
0.0442	1.96677
0.0444	1.96478
0.0448	1.96528
0.0451	1.96429
0.0454	1.96379
0.0456	1.96726
0.046	1.96528
0.0462	1.9623
0.0465	1.96577
0.0468	1.96577
0.0471	1.96528
0.0474	1.96776
0.0477	1.96677
0.048	1.9628
0.0483	1.96776
0.0486	1.9628
0.0489	1.96478
0.0492	1.96627
0.0495	1.96627
0.0498	1.96677
0.0501	1.9628
0.0504	1.96329
0.0507	1.96528
0.051	1.96726
0.0513	1.96974
0.0517	1.96577
0.052	1.96577
0.0522	1.96677
0.0525	1.96825
0.0528	1.96825
0.0531	1.96379
0.0534	1.96776
0.0539	1.96429
0.0542	1.96776
0.0546	1.96925
0.0549	1.96627
0.0552	1.96627
0.0555	1.96677
0.0558	1.96875
0.0561	1.96974
0.0564	1.96726
0.0567	1.96329
0.057	1.96776
0.0573	1.96875
0.0576	1.96875
0.0579	1.96528
0.0583	1.96726
0.0586	1.96776
0.0589	1.96825
0.0592	1.96478
0.0595	1.96825
0.0598	1.96875
0.0601	1.96528
0.0605	1.96776
0.0608	1.96627
0.0611	1.96776
0.0614	1.96776
0.0617	1.96825
0.0621	1.97173
0.0624	1.96875
0.0628	1.96478
0.0631	1.96925
0.0634	1.96974
0.0638	1.96875
0.0641	1.97123
0.0645	1.97222
0.0647	1.96726
0.065	1.97073
0.0653	1.97024
0.0657	1.96974
0.066	1.96974
0.0663	1.97272
0.0666	1.97073
0.0669	1.96627
0.0672	1.97073
0.0675	1.97123
0.0678	1.96875
0.0682	1.97123
0.0685	1.97173
0.0688	1.96925
0.069	1.97024
0.0695	1.97024
0.0697	1.96875
0.0701	1.97073
0.0705	1.97073
0.0708	1.96875
0.0711	1.97371
0.0715	1.96925
0.0717	1.97222
0.0722	1.97073
0.0725	1.97073
0.0728	1.97073
0.0732	1.9747
0.0735	1.97123
0.0739	1.97321
0.0742	1.97024
0.0745	1.97123
0.075	1.97073
0.0753	1.97073
0.0756	1.96776
0.0759	1.97173
0.0762	1.97272
0.0766	1.97173
0.0769	1.97222
0.0772	1.96925
0.0775	1.97123
0.0778	1.97024
0.0783	1.97371
0.0786	1.96776
0.0789	1.97173
0.0793	1.97619
0.0796	1.96825
0.0799	1.96825
0.0802	1.97222
0.0807	1.97272
0.0811	1.97073
0.0813	1.97123
0.0817	1.97222
0.082	1.97222
0.0823	1.97173
0.0826	1.97619
0.0828	1.97569
0.0832	1.9747
0.0835	1.96875
0.0838	1.97173
0.0843	1.97173
0.0845	1.97222
0.0848	1.97173
0.0851	1.96974
0.0854	1.97222
0.0857	1.97222
0.0861	1.97321
0.0864	1.96825
0.0867	1.97619
0.0872	1.97073
0.0875	1.97321
0.0878	1.97321
0.088	1.97371
0.0884	1.97123
0.0887	1.97669
0.089	1.9747
0.0895	1.97569
0.0898	1.97619
0.0902	1.9752
0.0905	1.97321
0.0908	1.97272
0.0911	1.97371
0.0914	1.97173
0.0917	1.97321
0.092	1.97321
0.0923	1.97272
0.0926	1.97669
0.0929	1.96974
0.0933	1.97173
0.0936	1.9747
0.0939	1.97272
0.0942	1.97371
0.0945	1.97321
0.0948	1.97619
0.0951	1.97321
0.0955	1.97371
0.0957	1.97619
0.0962	1.9752
0.0965	1.9747
0.0968	1.97024
0.0972	1.9752
0.0978	1.97569
0.098	1.9752
0.0983	1.97569
0.0988	1.9752
0.0991	1.97371
0.0995	1.9747
0.0998	1.9752
0.1	1.97569
0.1003	1.97123
0.1006	1.97222
0.1009	1.97619
0.1013	1.97222
0.1016	1.97718
0.102	1.97669
0.1023	1.97669
0.1025	1.97669
0.1029	1.97073
0.1034	1.97718
0.1037	1.97619
0.1041	1.97272
0.1044	1.9747
0.1048	1.97321
0.1051	1.9747
0.1054	1.97619
0.1057	1.97718
0.1061	1.97272
0.1064	1.97867
0.1068	1.97569
0.107	1.97619
0.1073	1.97569
0.1078	1.97371
0.108	1.97569
0.1083	1.9752
0.1086	1.97768
0.109	1.97173
0.1093	1.97619
0.1096	1.97619
0.1099	1.97173
0.1102	1.97222
0.1106	1.97619
0.1109	1.97321
0.1112	1.97619
0.1117	1.9747
0.112	1.97718
0.1124	1.97669
0.1127	1.97867
0.1131	1.97272
0.1133	1.97619
0.1138	1.97619
0.114	1.97669
0.1144	1.97569
0.1147	1.97619
0.1149	1.9747
0.1152	1.97321
0.1156	1.9752
0.1159	1.97619
0.1163	1.97718
0.1167	1.97818
0.117	1.97768
0.1173	1.97718
0.1176	1.97371
0.1179	1.9752
0.1184	1.97569
0.1187	1.97669
0.119	1.97321
0.1193	1.97818
0.1196	1.98016
0.1201	1.97669
0.1205	1.97669
0.1209	1.97619
0.1213	1.97768
0.1216	1.97718
0.122	1.97619
0.1223	1.97222
0.1229	1.97768
0.1231	1.97917
0.1235	1.97818
0.1238	1.97867
0.1241	1.97718
0.1244	1.97768
0.1248	1.97569
0.125	1.97768
0.1253	1.97867
0.1256	1.97669
0.1259	1.97669
0.1263	1.97569
0.1266	1.97718
0.1269	1.97718
0.1272	1.97718
0.1275	1.97569
0.1278	1.97768
0.1284	1.97619
0.1286	1.97619
0.1291	1.97768
0.1294	1.97718
0.1297	1.97818
0.13	1.97867
0.1303	1.97917
0.1306	1.9747
0.1309	1.97669
0.1312	1.9752
0.1315	1.97718
0.1318	1.97619
0.1321	1.97718
0.1324	1.97272
0.1327	1.97966
0.133	1.97917
0.1333	1.97718
0.1336	1.97768
0.1338	1.97818
0.1342	1.97818
0.1345	1.97818
0.1348	1.97569
0.1351	1.97669
0.1354	1.97818
0.1358	1.97619
0.1361	1.98016
0.1363	1.97718
0.1367	1.97718
0.137	1.9747
0.1374	1.97867
0.1377	1.97867
0.138	1.97669
0.1383	1.97718
0.1386	1.97818
0.1389	1.97718
0.1392	1.97321
0.1395	1.97818
0.1399	1.97917
0.1401	1.98016
0.1405	1.98016
0.1408	1.97768
0.1411	1.97619
0.1414	1.97718
0.1418	1.97768
0.142	1.97966
0.1424	1.98115
0.1427	1.97818
0.1431	1.97768
0.1434	1.97867
0.1437	1.97867
0.144	1.97966
0.1443	1.97619
0.1446	1.97867
0.1449	1.97867
0.1452	1.97867
0.1455	1.97818
0.1459	1.97718
0.1462	1.98165
0.1465	1.97371
0.1468	1.97768
0.1471	1.97768
0.1474	1.9752
0.1478	1.97917
0.1483	1.97768
0.1486	1.97768
0.1488	1.97669
0.1491	1.97718
0.1494	1.97867
0.1497	1.98016
0.15	1.97966
0.1503	1.97818
0.1506	1.97818
0.151	1.97619
0.1513	1.97768
0.1517	1.97818
0.1519	1.97966
0.1523	1.97867
0.1526	1.97818
0.1529	1.97768
0.1532	1.97867
0.1535	1.97619
0.1538	1.98066
0.1541	1.97818
0.1544	1.97619
0.1547	1.97818
0.155	1.9747
0.1553	1.97718
0.1556	1.97818
0.1559	1.97768
0.1563	1.97371
0.1566	1.98264
0.1569	1.97321
0.1572	1.97917
0.1575	1.97966
0.1579	1.97718
0.1581	1.97669
0.1584	1.98016
0.1589	1.97768
0.1592	1.97818
0.1595	1.97867
0.1598	1.97917
0.1601	1.98016
0.1604	1.97669
0.1607	1.97966
0.1611	1.97619
0.1614	1.97818
0.1617	1.97818
0.162	1.97818
0.1624	1.9747
0.1628	1.97867
0.1632	1.98016
0.1634	1.97966
0.1637	1.98115
0.164	1.97867
0.1644	1.97768
0.1648	1.97966
0.1651	1.97718
0.1655	1.97818
0.1658	1.97867
0.1661	1.97966
0.1664	1.97768
0.1667	1.98165
0.167	1.97818
0.1673	1.97619
0.1677	1.97818
0.1681	1.97718
0.1683	1.98066
0.1687	1.97669
0.1689	1.97867
0.1692	1.97917
0.1696	1.98066
0.1699	1.98165
0.1701	1.97917
0.1705	1.97917
0.1708	1.97768
0.1711	1.97718
0.1715	1.97867
0.1718	1.97818
0.1721	1.97867
0.1723	1.97569
0.1726	1.97569
0.1729	1.97966
0.1732	1.98016
0.1735	1.97966
0.1738	1.97966
0.1741	1.97966
0.1744	1.97768
0.1747	1.97818
0.175	1.97569
0.1753	1.97917
0.1756	1.97917
0.1759	1.97867
0.1763	1.97818
0.1766	1.97768
0.177	1.97966
0.1773	1.97917
0.1777	1.98066
0.178	1.97718
0.1783	1.97818
0.1786	1.97718
0.179	1.97818
0.1792	1.98115
0.1795	1.97966
0.18	1.97818
0.1802	1.97917
0.1805	1.97966
0.1808	1.97966
0.1811	1.97718
0.1814	1.97917
0.1817	1.97867
0.182	1.97768
0.1823	1.97818
0.1826	1.97718
0.1829	1.98066
0.1831	1.98066
0.1834	1.97867
0.1839	1.97619
0.1842	1.97818
0.1845	1.98066
0.1848	1.97619
0.1851	1.98066
0.1854	1.97917
0.1857	1.97917
0.186	1.97867
0.1863	1.97818
0.1866	1.98115
0.1868	1.97917
0.1871	1.98016
0.1874	1.97966
0.1878	1.97818
0.1881	1.98016
0.1884	1.97818
0.1887	1.97917
0.189	1.97917
0.1894	1.97718
0.1897	1.97867
0.19	1.97867
0.1902	1.9747
0.1906	1.97619
0.1909	1.97966
0.1911	1.97768
0.1915	1.97718
0.1917	1.97867
0.1921	1.97768
0.1924	1.97867
0.1927	1.97818
0.193	1.97966
0.1933	1.97818
0.1936	1.97917
0.1939	1.97867
0.1942	1.97818
0.1946	1.97818
0.1951	1.97818
0.1955	1.97917
0.1958	1.98016
0.1961	1.98016
0.1964	1.98115
0.1967	1.97966
0.197	1.98016
0.1972	1.97619
0.1975	1.97768
0.1978	1.97669
0.1981	1.97768
0.1985	1.98016
0.1988	1.98115
0.1991	1.97619
0.1995	1.98115
0.1997	1.97867
0.2	1.97867
0.2003	1.98066
0.2006	1.97917
0.2009	1.97867
0.2011	1.97718
0.2015	1.97917
0.2018	1.97966
0.2021	1.97818
0.2024	1.97867
0.2028	1.97917
0.2031	1.98016
0.2034	1.98066
0.2038	1.97917
0.2041	1.97917
0.2044	1.97768
0.2047	1.97718
0.2049	1.97768
0.2052	1.97867
0.2055	1.97917
0.2058	1.97917
0.2062	1.98016
0.2064	1.98016
0.2067	1.97917
0.207	1.97966
0.2073	1.97818
0.2078	1.97867
0.2081	1.97768
0.2084	1.97619
0.2087	1.97768
0.2091	1.97768
0.2093	1.97619
0.2097	1.97818
0.21	1.98115
0.2103	1.97966
0.2106	1.97917
0.2109	1.97818
0.2113	1.97966
0.2115	1.97768
0.2118	1.97818
0.2122	1.97718
0.2125	1.97569
0.2128	1.98016
0.213	1.97966
0.2133	1.97867
0.2136	1.98016
0.2139	1.97867
0.2143	1.97669
0.2146	1.97867
0.215	1.98214
0.2153	1.98066
0.2156	1.98066
0.2159	1.97569
0.2163	1.98066
0.2166	1.97966
0.2169	1.97966
0.2172	1.97917
0.2174	1.97867
0.2177	1.97669
0.2181	1.97818
0.2184	1.97818
0.2189	1.97966
0.2192	1.97669
0.2196	1.98066
0.22	1.98066
0.2203	1.98016
0.2206	1.97917
0.2209	1.97966
0.2212	1.97867
0.2215	1.98115
0.2218	1.97569
0.2221	1.97917
0.2224	1.97966
0.2226	1.98066
0.2229	1.97917
0.2232	1.98264
0.2235	1.97966
0.2237	1.97867
0.224	1.97768
0.2243	1.97768
0.2246	1.97768
0.2249	1.97768
0.2252	1.97718
0.2255	1.97917
0.2258	1.98115
0.2261	1.97966
0.2264	1.9752
0.2267	1.97867
0.2271	1.97569
0.2274	1.97867
0.2278	1.98115
0.2283	1.97917
0.2286	1.97917
0.2289	1.98066
0.2292	1.98214
0.2295	1.97917
0.2298	1.97818
0.2301	1.97867
0.2304	1.97917
0.2307	1.97917
0.231	1.97768
0.2313	1.97917
0.2315	1.98115
0.2318	1.97818
0.2323	1.97818
0.2326	1.97966
0.2329	1.98314
0.2331	1.98264
0.2334	1.97966
0.2338	1.97619
0.234	1.97669
0.2343	1.97619
0.2346	1.98165
0.2349	1.98016
0.2352	1.98016
0.2356	1.97619
0.2359	1.97966
0.2361	1.97917
0.2364	1.97768
0.2367	1.97917
0.2372	1.97619
0.2375	1.97867
0.2378	1.97768
0.2381	1.97917
0.2384	1.97768
0.2387	1.97569
0.2391	1.98165
0.2394	1.98066
0.2398	1.97669
0.2401	1.97917
0.2406	1.97818
0.2408	1.97917
0.2411	1.97917
0.2414	1.98115
0.2417	1.97619
0.242	1.97966
0.2423	1.97818
0.2426	1.97818
0.2429	1.98115
0.2432	1.9747
0.2435	1.97966
0.2439	1.97669
0.2442	1.98115
0.2446	1.97818
0.2449	1.97718
0.2452	1.97917
0.2454	1.97917
0.2458	1.97818
0.2461	1.97867
0.2464	1.97768
0.2466	1.97867
0.247	1.97619
0.2473	1.97867
0.2476	1.97966
0.2479	1.97619
0.2483	1.97867
0.2487	1.97718
0.249	1.97966
0.2494	1.98066
0.2497	1.98115
0.25	1.97818
0.2503	1.97619
0.2506	1.97917
0.2511	1.97718
0.2514	1.97718
0.2517	1.97768
0.252	1.97917
0.2523	1.97917
0.2526	1.97917
0.2529	1.98016
0.2534	1.9752
0.2537	1.97867
0.254	1.97768
0.2543	1.98066
0.2546	1.97818
0.2548	1.97619
0.2552	1.97917
0.2555	1.97917
0.2559	1.97818
0.2562	1.9747
0.2568	1.97966
0.2572	1.97917
0.2575	1.97768
0.2577	1.97818
0.258	1.98016
0.2583	1.97768
0.2586	1.97966
0.2588	1.98016
0.2592	1.97966
0.2595	1.97619
0.2598	1.9752
0.2601	1.97818
0.2606	1.97669
0.2609	1.97867
0.2612	1.97768
0.2615	1.97768
0.2618	1.97818
0.2621	1.97569
0.2624	1.97917
0.2627	1.97917
0.263	1.98115
0.2633	1.98115
0.2636	1.97619
0.2639	1.97917
0.2642	1.98066
0.2645	1.97768
0.2649	1.97718
0.2653	1.9752
0.2656	1.97768
0.2659	1.97917
0.2662	1.98264
0.2665	1.97867
0.2668	1.97966
0.2673	1.97917
0.2676	1.98115
0.2679	1.97768
0.2682	1.97768
0.2685	1.97768
0.2688	1.97768
0.2691	1.9752
0.2694	1.97867
0.2697	1.97867
0.27	1.97917
0.2703	1.98115
0.2706	1.98016
0.2709	1.97867
0.2712	1.97669
0.2716	1.97718
0.272	1.97569
0.2723	1.97768
0.2725	1.9752
0.2728	1.97966
0.2731	1.97867
0.2735	1.97917
0.2738	1.97917
0.2741	1.97768
0.2744	1.97669
0.2749	1.98016
0.2752	1.97818
0.2756	1.97768
0.2759	1.97867
0.2763	1.9747
0.2765	1.97818
0.2768	1.98016
0.2772	1.97818
0.2774	1.97917
0.2777	1.97718
0.278	1.97966
0.2783	1.97718
0.2786	1.97718
0.279	1.97818
0.2794	1.98016
0.2797	1.97818
0.28	1.97966
0.2804	1.97818
0.2807	1.97867
0.2811	1.97966
0.2814	1.97619
0.2817	1.97818
0.282	1.97818
0.2824	1.97818
0.2826	1.97917
0.283	1.98016
0.2833	1.97917
0.2836	1.97966
0.2839	1.97718
0.2842	1.97718
0.2845	1.97917
0.2849	1.97718
0.2852	1.97768
0.2855	1.97917
0.2857	1.97966
0.2861	1.97718
0.2865	1.97966
0.2868	1.97768
0.2872	1.97569
0.2874	1.97718
0.2877	1.97966
0.288	1.98115
0.2884	1.97718
0.2887	1.97867
0.2889	1.97569
0.2892	1.98066
0.2896	1.98214
0.2899	1.97867
0.2902	1.97867
0.2905	1.97818
0.2909	1.97867
0.2912	1.97917
0.2915	1.97966
0.2918	1.97669
0.2922	1.97718
0.2924	1.98165
0.2927	1.97818
0.293	1.97718
0.2933	1.97818
0.2936	1.97867
0.2939	1.97619
0.2942	1.97818
0.2944	1.97867
0.2948	1.97718
0.295	1.97669
0.2953	1.97619
0.2956	1.97867
0.2961	1.97371
0.2964	1.97619
0.2967	1.97966
0.297	1.97917
0.2973	1.97718
0.2977	1.97818
0.298	1.97718
0.2983	1.97619
0.2986	1.97867
0.2989	1.98066
0.2995	1.97718
0.2998	1.97669
0.3001	1.97669
0.3004	1.97917
0.3007	1.97818
0.3011	1.98016
0.3014	1.97867
0.3017	1.97818
0.3021	1.97818
0.3024	1.97966
0.3027	1.98115
0.303	1.97768
0.3033	1.97917
0.3036	1.9747
0.3039	1.97818
0.3041	1.97718
0.3045	1.97619
0.3047	1.97669
0.3051	1.97867
0.3054	1.97966
0.3058	1.97818
0.3061	1.97569
0.3064	1.98066
0.3067	1.97818
0.307	1.97966
0.3073	1.97619
0.3078	1.9752
0.308	1.97917
0.3083	1.97718
0.3086	1.98115
0.3089	1.97966
0.3092	1.97818
0.3094	1.97768
0.3098	1.97718
0.31	1.98066
0.3103	1.97867
0.3106	1.97818
0.3109	1.97867
0.3112	1.97669
0.3115	1.97917
0.3119	1.97768
0.3122	1.97569
0.3125	1.97867
0.3128	1.98016
0.3133	1.97867
0.3136	1.97818
0.314	1.97768
0.3144	1.97818
0.3147	1.97768
0.315	1.97867
0.3153	1.97718
0.3156	1.97718
0.3159	1.97718
0.3162	1.97669
0.3165	1.97768
0.3168	1.97768
0.3171	1.97718
0.3175	1.97669
0.3178	1.97619
0.3181	1.97669
0.3184	1.97818
0.3187	1.97768
0.319	1.97569
0.3193	1.97917
0.3197	1.97818
0.32	1.97818
0.3203	1.97917
0.3206	1.97768
0.3209	1.97966
0.3212	1.97718
0.3215	1.98066
0.3218	1.97768
0.3221	1.97718
0.3225	1.98115
0.3228	1.97321
0.323	1.97321
0.3234	1.97371
0.3237	1.97818
0.3241	1.97669
0.3244	1.97917
0.3247	1.9747
0.325	1.97818
0.3253	1.97718
0.3256	1.97718
0.3259	1.97768
0.3262	1.97818
0.3265	1.9747
0.3268	1.97818
0.3272	1.97619
0.3275	1.97818
0.3278	1.97669
0.3281	1.97619
0.3285	1.97718
0.3288	1.97966
0.3291	1.97768
0.3294	1.97818
0.3297	1.97917
0.33	1.97718
0.3304	1.97718
0.3307	1.97619
0.3311	1.97669
0.3314	1.97867
0.3317	1.97669
0.332	1.97917
0.3322	1.97768
0.3325	1.97867
0.3328	1.98016
0.3332	1.97867
0.3334	1.9747
0.3338	1.97768
0.3341	1.97619
0.3344	1.97867
0.3347	1.98016
0.335	1.97669
0.3354	1.97818
0.3357	1.97917
0.3361	1.97321
0.3365	1.97619
0.3368	1.97768
0.337	1.97867
0.3374	1.97718
0.3377	1.97619
0.338	1.97669
0.3383	1.97818
0.3386	1.97917
0.3389	1.97768
0.3392	1.97768
0.3395	1.97917
0.3397	1.97768
0.34	1.97818
0.3403	1.97768
0.3406	1.97768
0.3409	1.97818
0.3412	1.97619
0.3416	1.97818
0.3419	1.97371
0.3422	1.97718
0.3425	1.98115
0.3428	1.97669
0.3431	1.97669
0.3434	1.97718
0.3439	1.97619
0.3441	1.97619
0.3445	1.98016
0.3448	1.97669
0.3451	1.97718
0.3454	1.97619
0.3457	1.97669
0.346	1.97718
0.3463	1.97669
0.3467	1.97321
0.347	1.97619
0.3473	1.97669
0.3477	1.97818
0.348	1.97619
0.3484	1.97718
0.3487	1.97619
0.349	1.97371
0.3493	1.97718
0.3496	1.97669
0.35	1.97768
0.3503	1.97669
0.3505	1.97619
0.3508	1.97867
0.351	1.97818
0.3514	1.9747
0.3517	1.97619
0.352	1.97669
0.3523	1.97768
0.3526	1.98066
0.3529	1.97718
0.3533	1.97718
0.3536	1.97718
0.3539	1.97669
0.3543	1.97619
0.3546	1.97569
0.355	1.97718
0.3552	1.97818
0.3555	1.97321
0.3558	1.97569
0.3561	1.97619
0.3564	1.97768
0.3567	1.97321
0.357	1.97768
0.3573	1.97669
0.3576	1.97818
0.3579	1.97867
0.3582	1.97569
0.3586	1.97222
0.3589	1.97966
0.3593	1.97222
0.3596	1.98066
0.3599	1.97818
0.3602	1.97718
0.3605	1.97669
0.3609	1.97619
0.3612	1.97669
0.3615	1.97619
0.3618	1.97718
0.3621	1.97619
0.3623	1.97619
0.3626	1.97718
0.3629	1.98016
0.3632	1.97768
0.3635	1.97818
0.3639	1.97768
0.3642	1.97718
0.3645	1.97718
0.3648	1.97818
0.3651	1.97867
0.3656	1.97867
0.3659	1.97768
0.3662	1.97818
0.3665	1.97718
0.3668	1.97272
0.367	1.97619
0.3674	1.97768
0.3677	1.97718
0.368	1.97768
0.3683	1.97669
0.3686	1.97371
0.3689	1.97818
0.3693	1.98016
0.3696	1.97917
0.3699	1.97966
0.3703	1.97818
0.3706	1.97768
0.3712	1.9747
0.3715	1.97669
0.3718	1.97669
0.3721	1.97818
0.3724	1.97867
0.3727	1.97669
0.3731	1.97768
0.3734	1.97966
0.3739	1.97768
0.3742	1.97718
0.3744	1.97867
0.3748	1.97718
0.375	1.97371
0.3753	1.97272
0.3756	1.97321
0.3759	1.97867
0.3762	1.97272
0.3766	1.97917
0.3769	1.97768
0.3771	1.97669
0.3774	1.97818
0.3777	1.97619
0.378	1.98016
0.3784	1.97917
0.3786	1.97619
0.3789	1.97272
0.3792	1.97619
0.3795	1.97867
0.3798	1.97669
0.3801	1.97768
0.3804	1.97619
0.3807	1.9747
0.3811	1.97619
0.3814	1.97867
0.3817	1.97818
0.382	1.97619
0.3823	1.97966
0.3825	1.97718
0.3829	1.97917
0.3833	1.97619
0.3836	1.97669
0.384	1.97768
0.3844	1.97718
0.3847	1.97867
0.385	1.97917
0.3852	1.97966
0.3856	1.97569
0.3859	1.97371
0.3862	1.97619
0.3866	1.97371
0.3869	1.97619
0.3872	1.97768
0.3874	1.97569
0.3878	1.9747
0.3881	1.9747
0.3884	1.97569
0.3886	1.97619
0.3889	1.97619
0.3892	1.97966
0.3895	1.97222
0.3899	1.97718
0.3901	1.97718
0.3904	1.97619
0.3907	1.97371
0.391	1.97867
0.3913	1.97966
0.3915	1.97818
0.3918	1.97768
0.3922	1.97669
0.3925	1.97669
0.3929	1.97818
0.3931	1.97669
0.3934	1.97371
0.3937	1.97569
0.394	1.97718
0.3944	1.97371
0.3947	1.9747
0.395	1.97619
0.3953	1.97818
0.3956	1.97669
0.3959	1.97619
0.3962	1.97619
0.3967	1.97718
0.3969	1.97569
0.3972	1.97619
0.3976	1.97619
0.3979	1.97569
0.3982	1.97569
0.3985	1.97619
0.3989	1.97917
0.3991	1.97818
0.3994	1.97818
0.3997	1.97718
0.4	1.97768
0.4002	1.97669
0.4005	1.97768
0.4008	1.97619
0.4012	1.97718
0.4015	1.97768
0.4018	1.97619
0.402	1.97569
0.4023	1.97619
0.4026	1.97619
0.4029	1.97768
0.4032	1.97619
0.4035	1.97669
0.4038	1.97619
0.4041	1.97718
0.4045	1.97917
0.4048	1.97371
0.4051	1.97619
0.4053	1.97718
0.4057	1.97818
0.4059	1.97619
0.4062	1.97569
0.4065	1.97669
0.4067	1.97371
0.4071	1.97569
0.4074	1.97818
0.4077	1.97569
0.408	1.9752
0.4084	1.97669
0.4087	1.97718
0.409	1.97867
0.4094	1.97669
0.4097	1.97222
0.41	1.97718
0.4102	1.97669
0.4105	1.97569
0.411	1.9752
0.4112	1.97321
0.4115	1.97669
0.4118	1.9747
0.412	1.97272
0.4123	1.97569
0.4126	1.97619
0.4129	1.97272
0.4132	1.97669
0.4135	1.97619
0.4138	1.97718
0.4141	1.97569
0.4144	1.97669
0.4147	1.97917
0.415	1.97718
0.4154	1.97619
0.4157	1.97768
0.4161	1.97669
0.4164	1.97966
0.4168	1.97768
0.4171	1.9747
0.4175	1.97619
0.4177	1.97768
0.418	1.97768
0.4183	1.97619
0.4186	1.97619
0.4189	1.97272
0.4192	1.98016
0.4195	1.97867
0.4198	1.97718
0.4201	1.97619
0.4205	1.97867
0.4208	1.97768
0.421	1.97718
0.4213	1.97768
0.4216	1.97669
0.4219	1.97569
0.4222	1.98066
0.4225	1.97619
0.4228	1.97867
0.4232	1.97669
0.4236	1.97669
0.4239	1.97768
0.4243	1.97669
0.4246	1.97768
0.4249	1.97619
0.4252	1.97619
0.4255	1.97619
0.4258	1.97768
0.4261	1.97966
0.4264	1.97272
0.4267	1.97272
0.427	1.97718
0.4273	1.97768
0.4275	1.97619
0.4279	1.97619
0.4282	1.97768
0.4285	1.97867
0.4288	1.97768
0.4291	1.97569
0.4294	1.97718
0.4297	1.97669
0.43	1.97669
0.4303	1.97371
0.4306	1.97619
0.4309	1.97818
0.4312	1.97619
0.4316	1.97569
0.432	1.97867
0.4323	1.97321
0.4325	1.97619
0.4328	1.97669
0.4331	1.97619
0.4335	1.97371
0.4338	1.97569
0.4341	1.97619
0.4344	1.97569
0.4347	1.97718
0.435	1.97619
0.4353	1.98016
0.4357	1.97619
0.436	1.97669
0.4364	1.97718
0.4367	1.97768
0.4369	1.97818
0.4372	1.9747
0.4375	1.97669
0.4378	1.97569
0.4381	1.97669
0.4385	1.97371
0.4387	1.98016
0.4391	1.97619
0.4394	1.97718
0.4397	1.97867
0.44	1.97768
0.4404	1.97669
0.4407	1.97768
0.441	1.97619
0.4412	1.97718
0.4416	1.97619
0.442	1.97768
0.4423	1.97718
0.4425	1.97867
0.4429	1.98066
0.4433	1.97917
0.4436	1.97768
0.4439	1.97619
0.4442	1.97669
0.4445	1.97718
0.4448	1.97619
0.4451	1.97569
0.4454	1.97718
0.4457	1.97818
0.446	1.97321
0.4463	1.97669
0.4466	1.97718
0.4469	1.97321
0.4472	1.97569
0.4475	1.97619
0.4478	1.97619
0.4482	1.97669
0.4484	1.97619
0.4488	1.97619
0.4491	1.97718
0.4494	1.97867
0.4497	1.97569
0.45	1.97321
0.4503	1.97569
0.4506	1.97718
0.4509	1.97569
0.4512	1.9752
0.4515	1.97569
0.4518	1.97619
0.4522	1.97619
0.4525	1.97818
0.4528	1.97867
0.4531	1.9752
0.4535	1.97768
0.4538	1.97966
0.4541	1.97768
0.4545	1.97569
0.4548	1.97569
0.4551	1.97569
0.4555	1.97321
0.4558	1.97619
0.4562	1.97917
0.4565	1.97768
0.4568	1.98016
0.4571	1.97768
0.4574	1.97669
0.4577	1.97619
0.4579	1.97768
0.4582	1.97569
0.4585	1.97966
0.4588	1.97818
0.4591	1.97768
0.4594	1.97619
0.4597	1.97321
0.46	1.97768
0.4603	1.97966
0.4606	1.97768
0.4611	1.97619
0.4615	1.97619
0.4618	1.97619
0.4623	1.97768
0.4626	1.9747
0.4629	1.97619
0.4632	1.97619
0.4636	1.97718
0.4639	1.97818
0.4642	1.97669
0.4645	1.97718
0.4647	1.97917
0.465	1.97619
0.4653	1.97718
0.4657	1.9747
0.466	1.97768
0.4664	1.97718
0.4666	1.97818
0.4669	1.97818
0.4672	1.97867
0.4675	1.97768
0.4678	1.97768
0.4681	1.97867
0.4685	1.97569
0.4688	1.97619
0.4691	1.97669
0.4695	1.97867
0.4699	1.97371
0.4703	1.97619
0.4707	1.97768
0.471	1.97768
0.4713	1.97867
0.4717	1.9747
0.472	1.97619
0.4723	1.97718
0.4727	1.97718
0.473	1.97619
0.4733	1.97669
0.4736	1.97718
0.4739	1.97768
0.4745	1.97768
0.4748	1.97569
0.4751	1.97619
0.4754	1.97619
0.4757	1.97818
0.4759	1.97867
0.4762	1.97768
0.4765	1.97718
0.4769	1.97669
0.4772	1.97669
0.4776	1.97321
0.4779	1.97669
0.4784	1.97768
0.4787	1.97569
0.479	1.97371
0.4793	1.97867
0.4795	1.97619
0.48	1.97321
0.4803	1.97321
0.4806	1.97718
0.481	1.97768
0.4813	1.97818
0.4816	1.97619
0.4819	1.97669
0.4823	1.97569
0.4826	1.97619
0.483	1.97718
0.4833	1.97718
0.4836	1.97718
0.4839	1.97619
0.4842	1.97768
0.4845	1.9747
0.485	1.97569
0.4853	1.97669
0.4856	1.97569
0.4859	1.9752
0.4862	1.97818
0.4865	1.97768
0.4868	1.97669
0.4871	1.97371
0.4874	1.97619
0.4878	1.97768
0.488	1.97867
0.4884	1.97619
0.4887	1.9752
0.489	1.9747
0.4894	1.97619
0.4897	1.97569
0.4901	1.97321
0.4904	1.97669
0.4907	1.97569
0.4911	1.97718
0.4914	1.97768
0.4917	1.97867
0.4921	1.97619
0.4924	1.97619
0.4928	1.97569
0.4932	1.97619
0.4935	1.9752
0.4939	1.97619
0.4942	1.97867
0.4945	1.97619
0.4947	1.97619
0.495	1.97569
0.4953	1.9752
0.4957	1.97371
0.496	1.97669
0.4963	1.97669
0.4967	1.97669
0.497	1.97768
0.4973	1.97867
0.4977	1.9747
0.498	1.97669
0.4983	1.97619
0.4986	1.9752
0.4989	1.97669
0.4992	1.97619
0.4995	1.97818
0.4998	1.97619
0.5002	1.97768
0.5005	1.97669
0.5008	1.97818
0.5011	1.97867
0.5017	1.9752
0.502	1.97371
0.5023	1.97569
0.5026	1.97768
0.503	1.97619
0.5033	1.97173
0.5036	1.9752
0.5038	1.97619
0.5041	1.97669
0.5044	1.97669
0.5047	1.97669
0.5051	1.97371
0.5055	1.97669
0.5058	1.97619
0.5061	1.9752
0.5064	1.97669
0.5067	1.97272
0.507	1.97272
0.5073	1.97768
0.5076	1.97818
0.5079	1.97669
0.5082	1.97371
0.5086	1.9747
0.5089	1.97569
0.5091	1.97569
0.5094	1.9747
0.5098	1.97569
0.5101	1.97818
0.5105	1.97619
0.5108	1.97619
0.5112	1.97768
0.5115	1.97222
0.5118	1.97619
0.5121	1.97371
0.5123	1.9747
0.5126	1.9747
0.5129	1.97669
0.5134	1.97619
0.5137	1.97321
0.514	1.97619
0.5143	1.97371
0.5146	1.97867
0.5149	1.97272
0.5152	1.97569
0.5156	1.97669
0.5159	1.97768
0.5162	1.97371
0.5165	1.97917
0.5168	1.97818
0.5172	1.97768
0.5175	1.97222
0.5178	1.97569
0.5181	1.97669
0.5184	1.9752
0.5187	1.9747
0.5191	1.97619
0.5193	1.9752
0.5197	1.9747
0.52	1.97818
0.5203	1.9747
0.5206	1.97569
0.5208	1.9752
0.5211	1.97371
0.5215	1.97619
0.5219	1.9752
0.5222	1.9747
0.5225	1.97768
0.5228	1.97619
0.5231	1.97768
0.5234	1.9752
0.5237	1.97669
0.5241	1.9752
0.5244	1.97123
0.5246	1.97272
0.5249	1.97619
0.5252	1.9752
0.5256	1.97768
0.5259	1.9747
0.5262	1.97619
0.5266	1.97619
0.527	1.97569
0.5273	1.97222
0.5276	1.97123
0.5279	1.97569
0.5283	1.97619
0.5286	1.97569
0.529	1.97272
0.5293	1.97371
0.5296	1.97371
0.5299	1.9747
0.5302	1.97619
0.5305	1.97222
0.5309	1.97123
0.5312	1.97768
0.5314	1.97768
0.5317	1.97768
0.532	1.97619
0.5323	1.97619
0.5325	1.97619
0.5329	1.97669
0.5332	1.97272
0.5335	1.97619
0.5338	1.97619
0.534	1.97619
0.5343	1.97569
0.5346	1.9747
0.5348	1.97222
0.5351	1.97669
0.5356	1.9752
0.5359	1.97371
0.5361	1.9747
0.5364	1.97371
0.5368	1.97222
0.537	1.9747
0.5373	1.97669
0.5376	1.97619
0.5379	1.9747
0.5382	1.97718
0.5386	1.97619
0.5389	1.97619
0.5392	1.9747
0.5395	1.97619
0.5398	1.97569
0.5401	1.9747
0.5403	1.9752
0.5406	1.9752
0.541	1.97321
0.5414	1.97669
0.5416	1.97619
0.5419	1.9752
0.5422	1.97569
0.5425	1.97371
0.5427	1.97321
0.5433	1.97371
0.5435	1.9747
0.5438	1.9747
0.5441	1.97569
0.5444	1.97867
0.5448	1.97123
0.5451	1.9752
0.5454	1.97272
0.5458	1.97371
0.5461	1.9752
0.5464	1.9747
0.5468	1.97569
0.5471	1.97669
0.5474	1.9747
0.5477	1.97867
0.548	1.97321
0.5484	1.9752
0.5486	1.97619
0.549	1.97569
0.5493	1.9747
0.5496	1.97222
0.5501	1.9752
0.5504	1.9747
0.5507	1.97768
0.5509	1.97619
0.5513	1.9752
0.5516	1.97123
0.5519	1.97123
0.5523	1.97371
0.5526	1.97569
0.5529	1.97321
0.5532	1.9752
0.5535	1.9747
0.5538	1.97818
0.5541	1.9747
0.5544	1.97222
0.5547	1.97321
0.555	1.9752
0.5552	1.97619
0.5556	1.9752
0.5559	1.97619
0.5561	1.9752
0.5564	1.97321
0.5568	1.97173
0.5571	1.97073
0.5573	1.97718
0.5576	1.9747
0.5579	1.9747
0.5582	1.97371
0.5586	1.97569
0.5589	1.97619
0.5592	1.97669
0.5595	1.97272
0.5598	1.97371
0.5601	1.97272
0.5606	1.97371
0.5608	1.97669
0.5612	1.9752
0.5615	1.9752
0.5618	1.9747
0.5622	1.97569
0.5625	1.97371
0.5628	1.97321
0.5634	1.97321
0.5637	1.97321
0.564	1.97222
0.5644	1.97718
0.5647	1.97569
0.5651	1.97173
0.5654	1.9752
0.5657	1.9747
0.566	1.97371
0.5663	1.97321
0.5666	1.97718
0.5669	1.97173
0.5673	1.97073
0.5676	1.9752
0.568	1.9747
0.5683	1.97272
0.5687	1.9747
0.569	1.9752
0.5693	1.97371
0.5696	1.97321
0.57	1.97321
0.5703	1.97371
0.5706	1.97222
0.5709	1.97222
0.5712	1.9752
0.5716	1.9752
0.572	1.97619
0.5723	1.97173
0.5728	1.97272
0.5731	1.97321
0.5734	1.97371
0.5737	1.97123
0.5741	1.97272
0.5744	1.9747
0.5747	1.9747
0.575	1.97371
0.5753	1.9752
0.5757	1.97321
0.5761	1.97123
0.5764	1.97272
0.5767	1.9747
0.577	1.9747
0.5773	1.97669
0.5776	1.97371
0.5778	1.97371
0.5781	1.97321
0.5784	1.97371
0.5787	1.9747
0.5791	1.97272
0.5795	1.9752
0.5798	1.97272
0.5801	1.97669
0.5804	1.97321
0.5807	1.97024
0.581	1.97371
0.5813	1.9747
0.5816	1.9747
0.5819	1.9747
0.5822	1.9747
0.5825	1.97619
0.5829	1.97222
0.5834	1.97321
0.5837	1.97321
0.584	1.97371
0.5844	1.97073
0.5847	1.97371
0.5849	1.97768
0.5852	1.97718
0.5855	1.9747
0.5858	1.97173
0.5861	1.9747
0.5864	1.97371
0.5867	1.97173
0.587	1.97123
0.5873	1.96974
0.5878	1.9752
0.5881	1.97123
0.5884	1.97321
0.5887	1.97272
0.589	1.97222
0.5893	1.97272
0.5897	1.97272
0.59	1.97272
0.5902	1.97619
0.5905	1.97619
0.5908	1.97024
0.5911	1.9752
0.5914	1.96925
0.5917	1.9752
0.592	1.9747
0.5923	1.97371
0.5925	1.97272
0.5928	1.97371
0.5933	1.97272
0.5936	1.97272
0.5939	1.97569
0.5942	1.96974
0.5945	1.97619
0.5949	1.97321
0.5952	1.9752
0.5954	1.9747
0.5957	1.97569
0.5961	1.9747
0.5964	1.97371
0.5968	1.97123
0.5971	1.9752
0.5974	1.97024
0.5977	1.9752
0.5981	1.96974
0.5984	1.97073
0.5989	1.97371
0.5992	1.97371
0.5995	1.97222
0.5998	1.97173
0.6001	1.97222
0.6004	1.97272
0.6007	1.97321
0.601	1.97718
0.6013	1.97718
0.6016	1.97272
0.602	1.97222
0.6023	1.97371
0.6028	1.97619
0.6031	1.97569
0.6034	1.97123
0.6037	1.97569
0.6039	1.97222
0.6042	1.97321
0.6045	1.97371
0.6048	1.97321
0.6051	1.97619
0.6054	1.9747
0.6057	1.97073
0.6061	1.9747
0.6065	1.9752
0.6068	1.97222
0.6071	1.97222
0.6074	1.97222
0.6077	1.97321
0.608	1.97569
0.6083	1.97321
0.6086	1.97569
0.609	1.97123
0.6093	1.97371
0.6096	1.97222
0.6099	1.97073
0.6102	1.9752
0.6106	1.97024
0.6109	1.97321
0.6111	1.97222
0.6114	1.97569
0.6118	1.96974
0.6122	1.97024
0.6126	1.97173
0.6129	1.97123
0.6133	1.97272
0.6136	1.97272
0.614	1.97222
0.6142	1.96974
0.6145	1.97272
0.6148	1.97321
0.6151	1.97123
0.6155	1.9747
0.6158	1.97222
0.6161	1.97321
0.6164	1.97321
0.6167	1.97173
0.617	1.97222
0.6173	1.97569
0.6176	1.9747
0.6179	1.97321
0.6183	1.9752
0.6187	1.97371
0.619	1.9752
0.6193	1.97272
0.6196	1.97173
0.62	1.97173
0.6203	1.97222
0.6206	1.97222
0.621	1.97222
0.6213	1.97123
0.6217	1.97569
0.6219	1.96925
0.6223	1.97272
0.6225	1.97222
0.6228	1.97024
0.6233	1.97123
0.6236	1.96974
0.6238	1.97222
0.6241	1.97222
0.6244	1.97569
0.6247	1.97321
0.625	1.97272
0.6253	1.97272
0.6257	1.97222
0.626	1.97371
0.6264	1.97272
0.6267	1.9752
0.627	1.97173
0.6273	1.97222
0.6276	1.97272
0.6279	1.9747
0.6282	1.97173
0.6284	1.97371
0.6287	1.97272
0.629	1.97272
0.6293	1.97123
0.6296	1.97123
0.63	1.97569
0.6302	1.97371
0.6306	1.96974
0.6309	1.9752
0.6313	1.97669
0.6316	1.97569
0.6318	1.97272
0.6321	1.97321
0.6325	1.97321
0.6328	1.97222
0.6331	1.97073
0.6335	1.97073
0.6338	1.97272
0.6341	1.97321
0.6343	1.97073
0.6346	1.97272
0.635	1.97321
0.6353	1.97222
0.6355	1.97173
0.6358	1.97024
0.6362	1.97123
0.6365	1.97321
0.6368	1.96925
0.6372	1.97371
0.6375	1.9747
0.6378	1.96925
0.6383	1.97371
0.6386	1.96875
0.6389	1.97222
0.6392	1.97123
0.6395	1.97024
0.6398	1.97569
0.64	1.97024
0.6403	1.97272
0.6406	1.97222
0.641	1.97222
0.6413	1.97073
0.6417	1.9752
0.642	1.97272
0.6423	1.97222
0.6426	1.97024
0.6428	1.97123
0.6431	1.9752
[truncated: 979,671+ more rows]

[truncated: 7 more sheets: Figure 4a, Figure 4b, Figure 4c, Figure 4d, Figure 5a, Figure 5b, Figure 5c]
